# Supplementary material for: Associating mutations causing cystinuria with disease severity with the aim of providing precision medicine
Source: BMC Genomics. 2017 Aug 11;18(Suppl 5):550. doi: 10.1186/s12864-017-3913-1 (PMC5558187; doi:10.1186/s12864-017-3913-1)
Supplement: Supplementary file 1 — All supplementary tables for the manuscript. (XLSX 427 kb) [file 12864_2017_3913_MOESM1_ESM.xlsx]

## Sheet: Table S1
Table S1: Proteins used in the multiple sequence alignment for b(0+)AT. The final column indicates whether or not proteins from the same species were used in the alignment of rBAT.
Protein UniProt Accession Code	Species	Species shared with rBAT alignment?
A0A131YHA3	Rhipicephalus appendiculatus (Brown ear tick)	Unique
V9KU47	Callorhinchus milii (Ghost shark)	Shared
A0A067QUR4	Zootermopsis nevadensis (Dampwood termite)	Shared
Q3ZCL6	Bos taurus (Bovine)	Shared
A0A0P5WK15	Daphnia magna	Shared
A0A0N0U6Y0	Melipona quadrifasciata	Shared
A0A0B7AWD6	Arion vulgaris	Shared
C3XU37	Branchiostoma floridae (Florida lancelet) (Amphioxus)	Shared
R7V7R6	Capitella teleta (Polychaete worm)	Shared
E0VHK7	Pediculus humanus subsp. corporis (Body louse)	Unique
A0A091HTP0	Calypte anna (Anna's hummingbird) (Archilochus anna)	Shared
G3PGX1	Gasterosteus aculeatus (Three-spined stickleback)	Shared
A0A0P6DIY8	Daphnia magna	Shared
G3R8G2	Gorilla gorilla gorilla (Western lowland gorilla)	Shared
A0A023ESK2	Aedes albopictus (Asian tiger mosquito) (Stegomyia albopicta)	Shared
A0A131YP25	Rhipicephalus appendiculatus (Brown ear tick)	Unique
R4WDM1	Riptortus pedestris (Bean bug)	Shared
A0A091R023	Merops nubicus (Northern carmine bee-eater)	Unique
H2TTY7	Takifugu rubripes (Japanese pufferfish) (Fugu rubripes)	Shared
F6WN12	Ciona intestinalis (Transparent sea squirt) (Ascidia intestinalis)	Shared
A0A0P6H2F8	Daphnia magna	Shared
A0A0D9QXL2	Chlorocebus sabaeus (Green monkey) (Cercopithecus sabaeus)	Shared
A8HG47	Sus scrofa (Pig)	Shared
V5GNY0	Ixodes ricinus (Common tick)	Unique
G3TTT3	Loxodonta africana (African elephant)	Shared
G1RUT4	Nomascus leucogenys (Northern white-cheeked gibbon) (Hylobates leucogenys)	Shared
C0HB73	Salmo salar (Atlantic salmon)	Shared
A0A0P6FT59	Daphnia magna	Shared
A0A0P5S8H6	Daphnia magna	Shared
A0A0P5TUS9	Daphnia magna	Shared
A0A0P6GS11	Daphnia magna	Shared
I3J2E8	Oreochromis niloticus (Nile tilapia) (Tilapia nilotica)	Shared
G1NGN2	Meleagris gallopavo (Common turkey)	Shared
H3AHW9	Latimeria chalumnae (West Indian ocean coelacanth)	Shared
M4A4A6	Xiphophorus maculatus (Southern platyfish) (Platypoecilus maculatus)	Shared
A0A0Q9WBD2	Drosophila virilis (Fruit fly)	Shared
G3HF16	Cricetulus griseus (Chinese hamster) (Cricetulus barabensis griseus)	Shared
A0A0P6GRN4	Daphnia magna	Shared
A0A093GIK8	Picoides pubescens (Downy woodpecker) (Dryobates pubescens)	Unique
C3XU28	Branchiostoma floridae (Florida lancelet) (Amphioxus)	Shared
F6PNY8	Canis lupus familiaris (Dog) (Canis familiaris)	Shared
A0A099Z6T0	Tinamus guttatus (White-throated tinamou)	Shared
A0A0P5S1F8	Daphnia magna	Shared
B7QEG6	Ixodes scapularis (Black-legged tick) (Deer tick)	Unique
Q53FY4	Homo sapiens (Human)	Shared
Q9TU26	Bos taurus (Bovine)	Shared
A0A093F5C2	Gavia stellata (Red-throated diver) (Red-throated loon)	Unique
A0A034VX81	Bactrocera dorsalis (Oriental fruit fly) (Dacus dorsalis)	Shared
D2H0M9	Ailuropoda melanoleuca (Giant panda)	Shared
G3PVA2	Gasterosteus aculeatus (Three-spined stickleback)	Shared
A0A0P5L927	Daphnia magna	Shared
G3SDE4	Gorilla gorilla gorilla (Western lowland gorilla)	Shared
A0A091VMZ0	Opisthocomus hoazin (Hoatzin) (Phasianus hoazin)	Shared
A0A087UGA7	Stegodyphus mimosarum	Shared
A0A091V2G2	Nipponia nippon (Crested ibis) (Ibis nippon)	Shared
V5GZR6	Anoplophora glabripennis (Asian longhorn beetle) (Anoplophora nobilis)	Unique
D3ZI89	Rattus norvegicus (Rat)	Shared
A0A151I831	Cyphomyrmex costatus	Unique
A0A091FKS3	Cuculus canorus (common cuckoo)	Shared
T1E626	Crotalus horridus (Timber rattlesnake)	Shared
F6VYA1	Ciona intestinalis (Transparent sea squirt) (Ascidia intestinalis)	Shared
A0A0P7TXU9	Scleropages formosus (Asian bonytongue)	Shared
M3WWV9	Felis catus (Cat) (Felis silvestris catus)	Shared
A0A0L8H4R7	Octopus bimaculoides (California two-spotted octopus)	Unique
H3CGD9	Tetraodon nigroviridis (Spotted green pufferfish) (Chelonodon nigroviridis)	Shared
Q9VY26	Drosophila melanogaster (Fruit fly)	Shared
W4ZEU7	Strongylocentrotus purpuratus (Purple sea urchin)	Shared
G1NMN4	Meleagris gallopavo (Common turkey)	Shared
A0A0B6XZG8	Arion vulgaris	Shared
A0A096NG78	Papio anubis (Olive baboon)	Shared
F6REI5	Monodelphis domestica (Gray short-tailed opossum)	Shared
H9GCM6	Anolis carolinensis (Green anole) (American chameleon)	Shared
A0A0A9Z6P3	Lygus hesperus (Western plant bug)	Shared
G7PX58	Macaca fascicularis (Crab-eating macaque) (Cynomolgus monkey)	Shared
A0A0P6JCK9	Daphnia magna	Shared
D2I3G5	Ailuropoda melanoleuca (Giant panda)	Shared
Q0P4R8	Xenopus tropicalis (Western clawed frog) (Silurana tropicalis)	Shared
E9FRR2	Daphnia pulex (Water flea)	Shared
H0VIP6	Cavia porcellus (Guinea pig)	Shared
H2NYB8	Pongo abelii (Sumatran orangutan) (Pongo pygmaeus abelii)	Shared
A0A023F445	Triatoma infestans (Assassin bug)	Unique
A0A146WII0	Fundulus heteroclitus (Killifish) (Mummichog)	Shared
G3VCD1	Sarcophilus harrisii (Tasmanian devil) (Sarcophilus laniarius)	Shared
A0A0P6G0S1	Daphnia magna	Shared
Q5RAG7	Pongo abelii (Sumatran orangutan) (Pongo pygmaeus abelii)	Shared
A0A151NCT9	Alligator mississippiensis (American alligator)	Shared
A0A094LAB8	Podiceps cristatus (great crested grebe)	Unique
A0A093GUM4	Struthio camelus australis	Unique
G1LX65	Ailuropoda melanoleuca (Giant panda)	Shared
A0A0P5AGU3	Daphnia magna	Shared
T1KYD4	Tetranychus urticae (Two-spotted spider mite)	Unique
K1QZV7	Crassostrea gigas (Pacific oyster) (Crassostrea angulata)	Shared
P82251	Homo sapiens (Human)	Shared
A0A091NL37	Apaloderma vittatum (Bar-tailed trogon)	Shared
N6T9S3	Dendroctonus ponderosae (Mountain pine beetle)	Unique
A0A0F7Z0R2	Micrurus fulvius (Eastern coral snake) (Coluber fulvius)	Unique
G1MAI1	Ailuropoda melanoleuca (Giant panda)	Shared
A0A0P5KTP2	Daphnia magna	Shared
H9ZDY1	Macaca mulatta (Rhesus macaque)	Shared
B4M2U8	Drosophila virilis (Fruit fly)	Shared
V4A3A4	Lottia gigantea (Giant owl limpet)	Shared
A0A0Q9WML4	Drosophila virilis (Fruit fly)	Shared
F7D4C6	Ornithorhynchus anatinus (Duckbill platypus)	Shared
A0A093J7L3	Eurypyga helias (Sunbittern)	Shared
T2MED1	Hydra vulgaris (Hydra) (Hydra attenuata)	Unique
C3XU39	Branchiostoma floridae (Florida lancelet) (Amphioxus)	Shared
A0A0F8AFM3	Larimichthys crocea (Large yellow croaker) (Pseudosciaena crocea)	Shared
H2TTY5	Takifugu rubripes (Japanese pufferfish) (Fugu rubripes)	Shared
A0A093SS42	Manacus vitellinus (golden-collared manakin)	Shared
A0A091MK09	Cariama cristata (Red-legged seriema)	Shared
A0A0P5WKH3	Daphnia magna	Shared
E4XRD2	Oikopleura dioica (Tunicate)	Unique
T1EF67	Helobdella robusta (Californian leech)	Shared
F7IFK5	Callithrix jacchus (White-tufted-ear marmoset)	Shared
A0A0D9S0W4	Chlorocebus sabaeus (Green monkey) (Cercopithecus sabaeus)	Shared
H2YWX9	Ciona savignyi (Pacific transparent sea squirt)	Shared
I3N0U3	Ictidomys tridecemlineatus (Thirteen-lined ground squirrel) (Spermophilus tridecemlineatus)	Shared
A0A0A0AGC1	Charadrius vociferus (Killdeer) (Aegialitis vocifera)	Shared
A0A146M5U7	Lygus hesperus (Western plant bug)	Shared
A7S3T4	Nematostella vectensis (Starlet sea anemone)	Shared
A0A087YA58	Poecilia formosa (Amazon molly) (Limia formosa)	Shared
H3BYB6	Tetraodon nigroviridis (Spotted green pufferfish) (Chelonodon nigroviridis)	Shared
V8NKY0	Ophiophagus hannah (King cobra) (Naja hannah)	Shared
A0A182Q991	Anopheles farauti	Shared
A0A0P5UGX0	Daphnia magna	Shared
G1N206	Meleagris gallopavo (Common turkey)	Shared
A0A091F562	Corvus brachyrhynchos (American crow)	Shared
A0A087Y4U1	Poecilia formosa (Amazon molly) (Limia formosa)	Shared
Q9QXA6	Mus musculus (Mouse)	Shared
A0A094KFF8	Antrostomus carolinensis (Chuck-will's-widow) (Caprimulgus carolinensis)	Shared
G3PVA7	Gasterosteus aculeatus (Three-spined stickleback)	Shared
A0A0P6B5Q4	Daphnia magna	Shared
B4R4U9	Drosophila simulans (Fruit fly)	Shared
A0A087YA90	Poecilia formosa (Amazon molly) (Limia formosa)	Shared
G3GRU9	Cricetulus griseus (Chinese hamster) (Cricetulus barabensis griseus)	Shared
E9IUC6	Solenopsis invicta (Red imported fire ant) (Solenopsis wagneri)	Shared
A7S703	Nematostella vectensis (Starlet sea anemone)	Shared
A0A147AC29	Fundulus heteroclitus (Killifish) (Mummichog)	Shared
F6X914	Callithrix jacchus (White-tufted-ear marmoset)	Shared
A0A182KM63	Anopheles coluzzii	Shared
T1EFM3	Helobdella robusta (Californian leech)	Shared
B5DQR8	Drosophila pseudoobscura pseudoobscura (Fruit fly)	Shared
K9J6I4	Sus scrofa (Pig)	Shared
V3ZKE5	Lottia gigantea (Giant owl limpet)	Shared
A0A0P7WGZ8	Scleropages formosus (Asian bonytongue)	Shared
A0A091LUR8	Cariama cristata (Red-legged seriema)	Shared
A0A091HB42	Buceros rhinoceros silvestris	Shared
A0A0P5JMD0	Daphnia magna	Shared
T1J7A2	Strigamia maritima (European centipede) (Geophilus maritimus)	Shared
W8BPF5	Ceratitis capitata (Mediterranean fruit fly) (Tephritis capitata)	Shared
A0A0P4Z333	Daphnia magna	Shared
K7FXZ8	Pelodiscus sinensis (Chinese softshell turtle) (Trionyx sinensis)	Shared
H2EUS8	Ovis aries (Sheep)	Shared
A0A026WC57	Cerapachys biroi (Ant)	Unique
T1HFQ3	Rhodnius prolixus (Triatomid bug)	Unique
A0A0P4VS77	Rhodnius neglectus	Unique
A0A0S7M077	Poeciliopsis prolifica (blackstripe livebearer)	Shared
A9JS28	Xenopus laevis (African clawed frog)	Shared
A0A158NG73	Atta cephalotes (Leafcutter ant)	Unique
A0A0L0C5A0	Lucilia cuprina (Green bottle fly) (Australian sheep blowfly)	Shared
A0A099ZF89	Tinamus guttatus (White-throated tinamou)	Shared
A0A091TVE8	Pelecanus crispus (Dalmatian pelican)	Shared
E5L8B7	Gallus gallus (Chicken)	Shared
L7MDB2	Rhipicephalus pulchellus	Unique
A0A093FBY4	Tyto alba (Barn owl)	Shared
M3YQM4	Mustela putorius furo (European domestic ferret) (Mustela furo)	Shared
G1R7W1	Nomascus leucogenys (Northern white-cheeked gibbon) (Hylobates leucogenys)	Shared
K1RHS6	Crassostrea gigas (Pacific oyster) (Crassostrea angulata)	Shared
V4AD12	Lottia gigantea (Giant owl limpet)	Shared
Q29H89	Drosophila pseudoobscura pseudoobscura (Fruit fly)	Shared
A0A093FNY3	Tyto alba (Barn owl)	Shared
Q5U4X6	Xenopus tropicalis (Western clawed frog) (Silurana tropicalis)	Shared
A0A091WFP9	Opisthocomus hoazin (Hoatzin) (Phasianus hoazin)	Shared
H2RKJ2	Takifugu rubripes (Japanese pufferfish) (Fugu rubripes)	Shared
G3QSK3	Gorilla gorilla gorilla (Western lowland gorilla)	Shared
Q4SJZ5	Tetraodon nigroviridis (Spotted green pufferfish) (Chelonodon nigroviridis)	Shared
A0A151XEG5	Trachymyrmex zeteki	Shared
M3Y8I4	Mustela putorius furo (European domestic ferret) (Mustela furo)	Shared
A0A182LJ30	Anopheles coluzzii	Shared
U3DY92	Callithrix jacchus (White-tufted-ear marmoset)	Shared
T1FS91	Helobdella robusta (Californian leech)	Shared
A0A091H4N1	Buceros rhinoceros silvestris	Shared
H0ZG21	Taeniopygia guttata (Zebra finch) (Poephila guttata)	Shared
A0A0Q5TJN3	Drosophila erecta (Fruit fly)	Shared
A0A154PMR5	Dufourea novaeangliae	Shared
A0A0Q3X9Z9	Amazona aestiva (Blue-fronted Amazon parrot)	Shared
R7V4V7	Capitella teleta (Polychaete worm)	Shared
A0A087QUC0	Aptenodytes forsteri (Emperor penguin)	Shared
A0A091RRT9	Nestor notabilis (Kea)	Unique
A0A0M3QZQ7	Drosophila busckii (Fruit fly)	Shared
Q0QVT5	Canis lupus familiaris (Dog) (Canis familiaris)	Shared
F6XMJ7	Ciona intestinalis (Transparent sea squirt) (Ascidia intestinalis)	Shared
A0A034VVL9	Bactrocera dorsalis (Oriental fruit fly) (Dacus dorsalis)	Shared
A0A140LGS0	Danio rerio (Zebrafish) (Brachydanio rerio)	Shared
Q7PUF8	Anopheles gambiae (African malaria mosquito)	Shared
A0A0P6BYF6	Daphnia magna	Shared
A0A131Y4Q6	Ixodes ricinus (Common tick)	Unique
A0A067REX2	Zootermopsis nevadensis (Dampwood termite)	Shared
K1REG2	Crassostrea gigas (Pacific oyster) (Crassostrea angulata)	Shared
W8BZ65	Ceratitis capitata (Mediterranean fruit fly) (Tephritis capitata)	Shared
A0A0C9R4K9	Fopius arisanus	Shared
E2A8N6	Camponotus floridanus (Florida carpenter ant)	Shared
H2PEB8	Pongo abelii (Sumatran orangutan) (Pongo pygmaeus abelii)	Shared
U3IFF8	Anas platyrhynchos (Mallard) (Anas boschas)	Shared
A0A146L4D7	Lygus hesperus (Western plant bug)	Shared
X2JDR1	Drosophila melanogaster (Fruit fly)	Shared
G1PGP0	Myotis lucifugus (Little brown bat)	Shared
A0A091TKP4	Phaethon lepturus (White-tailed tropicbird)	Shared
W5LMV0	Astyanax mexicanus (Blind cave fish) (Astyanax fasciatus mexicanus)	Shared
U3JQL4	Ficedula albicollis (Collared flycatcher) (Muscicapa albicollis)	Shared
A0A060Y5N3	Oncorhynchus mykiss (Rainbow trout) (Salmo gairdneri)	Shared
D6W9G6	Tribolium castaneum (Red flour beetle)	Shared
A0A182PHN1	Anopheles epiroticus	Shared
A0A0A0MW31	Papio anubis (Olive baboon)	Shared
A0A087U4Z8	Stegodyphus mimosarum	Shared
A0A0V0GBA4	Triatoma dimidiata (Kissing bug)	Unique
B4GY51	Drosophila persimilis (Fruit fly)	Shared
K1Q3X1	Crassostrea gigas (Pacific oyster) (Crassostrea angulata)	Shared
D4ADU2	Rattus norvegicus (Rat)	Shared
A0A091SSG8	Pelecanus crispus (Dalmatian pelican)	Shared
A0A091KTV4	Chlamydotis macqueenii (Macqueen's bustard)	Shared
V8PDW9	Ophiophagus hannah (King cobra) (Naja hannah)	Shared
A0A0Q9XGC2	Drosophila mojavensis (Fruit fly)	Shared
U5EKX7	Corethrella appendiculata	Shared
C9QPC3	Drosophila melanogaster (Fruit fly)	Shared
A0A091TDP5	Phaethon lepturus (White-tailed tropicbird)	Shared
I3ME56	Ictidomys tridecemlineatus (Thirteen-lined ground squirrel) (Spermophilus tridecemlineatus)	Shared
Q9N1R6	Oryctolagus cuniculus (Rabbit)	Shared
B0LXC4	Sus scrofa (Pig)	Shared
F7E126	Xenopus tropicalis (Western clawed frog) (Silurana tropicalis)	Shared
V9I0N0	Capra hircus (Goat)	Unique
Q9UPY5	Homo sapiens (Human)	Shared
A0A093QT19	Manacus vitellinus (golden-collared manakin)	Shared
R7TJ72	Capitella teleta (Polychaete worm)	Shared
A0A087TN04	Stegodyphus mimosarum	Shared
A0A093PCL7	Phalacrocorax carbo (Great cormorant) (Pelecanus carbo)	Shared
W5P2C9	Ovis aries (Sheep)	Shared
R0LHI3	Anas platyrhynchos (Mallard) (Anas boschas)	Shared
A0A0R3P072	Drosophila pseudoobscura pseudoobscura (Fruit fly)	Shared
A0A0N8D374	Daphnia magna	Shared
A0A0B8RUT7	Boiga irregularis (Brown tree snake)	Unique
A0A091IHH4	Calypte anna (Anna's hummingbird) (Archilochus anna)	Shared
A0A182XBN6	Anopheles quadriannulatus (Mosquito)	Shared
U3JGB0	Ficedula albicollis (Collared flycatcher) (Muscicapa albicollis)	Shared
A0A094KR90	Antrostomus carolinensis (Chuck-will's-widow) (Caprimulgus carolinensis)	Shared
A0A023FZQ9	Amblyomma parvum	Unique
A0A154PQ77	Dufourea novaeangliae	Shared
H2N1M9	Oryzias latipes (Japanese rice fish) (Japanese killifish)	Shared
A0A0P5JH97	Daphnia magna	Shared
A0A093HKD4	Struthio camelus australis	Unique
G3TIW6	Loxodonta africana (African elephant)	Shared
F6Z966	Xenopus tropicalis (Western clawed frog) (Silurana tropicalis)	Shared
H0X7N3	Otolemur garnettii (Small-eared galago) (Garnett's greater bushbaby)	Shared
A0A0N8ET14	Heterocephalus glaber (Naked mole rat)	Shared
A0A147AC45	Fundulus heteroclitus (Killifish) (Mummichog)	Shared
F6PPU3	Equus caballus (Horse)	Shared
A0A088A296	Apis mellifera (Honeybee)	Shared
L5LZB5	Myotis davidii (David's myotis)	Unique
A0A091MVD7	Apaloderma vittatum (Bar-tailed trogon)	Shared
A0A026W1X3	Cerapachys biroi (Ant)	Unique
G3PGX6	Gasterosteus aculeatus (Three-spined stickleback)	Shared
I3L6F7	Sus scrofa (Pig)	Shared
A0A182VJP8	Anopheles merus (Mosquito)	Shared
W5M0S4	Lepisosteus oculatus (Spotted gar)	Shared
H2ZQ50	Ciona savignyi (Pacific transparent sea squirt)	Shared
V9I9X9	Apis cerana (Indian honeybee)	Unique
A0A091S700	Nestor notabilis (Kea)	Unique
F1SCU8	Sus scrofa (Pig)	Shared
A0A0P0IER3	Epinephelus coioides (Orange-spotted grouper) (Epinephelus nebulosus)	Unique
A0A182I0H3	Anopheles arabiensis (Mosquito)	Shared
B3RV89	Trichoplax adhaerens (Trichoplax reptans)	Shared
E9G3U8	Daphnia pulex (Water flea)	Shared
U3FZL9	Micrurus fulvius (Eastern coral snake) (Coluber fulvius)	Unique
A0A091LP97	Cathartes aura (Turkey vulture) (Vultur aura)	Unique
A0A0Q5TFN2	Drosophila erecta (Fruit fly)	Shared
A0A0P5J5V7	Daphnia magna	Shared
S4RRL0	Petromyzon marinus (Sea lamprey)	Shared
R7VTI8	Columba livia (Rock dove)	Shared
A0A151XAP3	Trachymyrmex zeteki	Shared
A0A0N8EAV6	Daphnia magna	Shared
A7S3U0	Nematostella vectensis (Starlet sea anemone)	Shared
A0A0P5RK97	Daphnia magna	Shared
A0A093RBA0	Phalacrocorax carbo (Great cormorant) (Pelecanus carbo)	Shared
F4WIK2	Acromyrmex echinatior (Panamanian leafcutter ant) (Acromyrmex octospinosus echinatior)	Unique
H2NRQ9	Pongo abelii (Sumatran orangutan) (Pongo pygmaeus abelii)	Shared
A0A088A5G4	Apis mellifera (Honeybee)	Shared
A0A0A1WWN7	Bactrocera cucurbitae (Melon fruit fly) (Dacus cucurbitae)	Shared
A0A091K247	Colius striatus (Speckled mousebird)	Shared
G3T371	Loxodonta africana (African elephant)	Shared
K9IL71	Desmodus rotundus (Vampire bat)	Unique
L7MHX4	Rhipicephalus pulchellus	Unique
H2QQ63	Pan troglodytes (Chimpanzee)	Shared
H2M8H3	Oryzias latipes (Japanese rice fish) (Japanese killifish)	Shared
A0A091MXQ3	Apaloderma vittatum (Bar-tailed trogon)	Shared
Q17FJ5	Aedes aegypti (Yellowfever mosquito) (Culex aegypti)	Shared
A0A091NYZ7	Haliaeetus albicilla (White-tailed sea-eagle)	Unique
E9HA42	Daphnia pulex (Water flea)	Shared
Q9WTR6	Mus musculus (Mouse)	Shared
A0A182RFA2	Anopheles funestus (African malaria mosquito)	Shared
E2BN13	Harpegnathos saltator (Jerdon's jumping ant)	Shared
A0A093IM23	Fulmarus glacialis (Northern fulmar)	Shared
A0A0P4VUP3	Scylla olivacea (orange mud crab)	Unique
G7MS01	Macaca mulatta (Rhesus macaque)	Shared
A0A094MID6	Antrostomus carolinensis (Chuck-will's-widow) (Caprimulgus carolinensis)	Shared
H2ZQ48	Ciona savignyi (Pacific transparent sea squirt)	Shared
A0A182XMW1	Anopheles quadriannulatus (Mosquito)	Shared
E4X867	Oikopleura dioica (Tunicate)	Unique
E7F8H5	Danio rerio (Zebrafish) (Brachydanio rerio)	Shared
A0A182UXX3	Anopheles merus (Mosquito)	Shared
A0A093H5X9	Picoides pubescens (Downy woodpecker) (Dryobates pubescens)	Unique
K7J3G3	Nasonia vitripennis (Parasitic wasp)	Shared
U5EVD8	Corethrella appendiculata	Shared
G1L827	Ailuropoda melanoleuca (Giant panda)	Shared
F1PEX1	Canis lupus familiaris (Dog) (Canis familiaris)	Shared
A0A0P5LCC6	Daphnia magna	Shared
A0A0P5M114	Daphnia magna	Shared
M3WLL0	Felis catus (Cat) (Felis silvestris catus)	Shared
W5NKU8	Lepisosteus oculatus (Spotted gar)	Shared
A0A158NJZ0	Atta cephalotes (Leafcutter ant)	Unique
Q3UQE3	Mus musculus (Mouse)	Shared
E2A792	Camponotus floridanus (Florida carpenter ant)	Shared
H2QFZ3	Pan troglodytes (Chimpanzee)	Shared
A0A182N4W8	Anopheles dirus	Shared
B4GUH1	Drosophila persimilis (Fruit fly)	Shared
A0A182PEE0	Anopheles epiroticus	Shared
A0A0K8S2L8	Crotalus horridus (Timber rattlesnake)	Shared
A0A093FA11	Gavia stellata (Red-throated diver) (Red-throated loon)	Unique
R7UKX6	Capitella teleta (Polychaete worm)	Shared
H2YIK4	Ciona savignyi (Pacific transparent sea squirt)	Shared
A0A0P6CUT1	Daphnia magna	Shared
U3JZ22	Ficedula albicollis (Collared flycatcher) (Muscicapa albicollis)	Shared
A0A091GHC9	Cuculus canorus (common cuckoo)	Shared
A0A0K2UC51	Lepeophtheirus salmonis (Salmon louse)	Shared
A0A151N6Z5	Alligator mississippiensis (American alligator)	Shared
A0A182MSY9	Anopheles culicifacies	Shared
H2TTY4	Takifugu rubripes (Japanese pufferfish) (Fugu rubripes)	Shared
V4A3Q9	Lottia gigantea (Giant owl limpet)	Shared
F6YP78	Ciona intestinalis (Transparent sea squirt) (Ascidia intestinalis)	Shared
Q01650	Homo sapiens (Human)	Shared
E4XFG3	Oikopleura dioica (Tunicate)	Unique
V4BBM8	Lottia gigantea (Giant owl limpet)	Shared
A0A0Q9X4E6	Drosophila willistoni (Fruit fly)	Shared
A0A091WBQ2	Nipponia nippon (Crested ibis) (Ibis nippon)	Shared
J3SC18	Crotalus adamanteus (Eastern diamondback rattlesnake)	Shared
A0A182YJW2	Anopheles stephensi (Indo-Pakistan malaria mosquito)	Shared
A7SGV3	Nematostella vectensis (Starlet sea anemone)	Shared
K1RCM5	Crassostrea gigas (Pacific oyster) (Crassostrea angulata)	Shared
G1SP18	Oryctolagus cuniculus (Rabbit)	Shared
G7P6A5	Macaca fascicularis (Crab-eating macaque) (Cynomolgus monkey)	Shared
B4IGE5	Drosophila sechellia (Fruit fly)	Shared
U3B9L9	Callithrix jacchus (White-tufted-ear marmoset)	Shared
A0A091QQ98	Leptosomus discolor (Madagascar cuckoo roller) (Cuculus discolor)	Unique
A0A0R1EA32	Drosophila yakuba (Fruit fly)	Shared
G5ANF5	Heterocephalus glaber (Naked mole rat)	Shared
H2TTY6	Takifugu rubripes (Japanese pufferfish) (Fugu rubripes)	Shared
Q8IR48	Drosophila melanogaster (Fruit fly)	Shared
A0A067R571	Zootermopsis nevadensis (Dampwood termite)	Shared
L8IFG7	Bos mutus (wild yak)	Shared
H2YWY1	Ciona savignyi (Pacific transparent sea squirt)	Shared
A0A182WIH6	Anopheles minimus	Shared
A0A093EZU3	Tauraco erythrolophus (Red-crested turaco)	Shared
M3YXI2	Mustela putorius furo (European domestic ferret) (Mustela furo)	Shared
W5L3S4	Astyanax mexicanus (Blind cave fish) (Astyanax fasciatus mexicanus)	Shared
F6VYJ5	Ornithorhynchus anatinus (Duckbill platypus)	Shared
G3PVC0	Gasterosteus aculeatus (Three-spined stickleback)	Shared
B4Q2U2	Drosophila yakuba (Fruit fly)	Shared
E2BKM3	Harpegnathos saltator (Jerdon's jumping ant)	Shared
W5NKU9	Lepisosteus oculatus (Spotted gar)	Shared
W8C7J8	Ceratitis capitata (Mediterranean fruit fly) (Tephritis capitata)	Shared
G3T2C1	Loxodonta africana (African elephant)	Shared
I3MLH4	Ictidomys tridecemlineatus (Thirteen-lined ground squirrel) (Spermophilus tridecemlineatus)	Shared
H2RKJ3	Takifugu rubripes (Japanese pufferfish) (Fugu rubripes)	Shared
A0A0P6HCE1	Daphnia magna	Shared
A0A0P5IPI6	Daphnia magna	Shared
H3CU37	Tetraodon nigroviridis (Spotted green pufferfish) (Chelonodon nigroviridis)	Shared
A0A097C2Q2	Vicugna pacos (Alpaca) (Lama pacos)	Unique
A0A098KXD9	Cricetulus griseus (Chinese hamster) (Cricetulus barabensis griseus)	Shared
G1MUY1	Meleagris gallopavo (Common turkey)	Shared
K7FII9	Pelodiscus sinensis (Chinese softshell turtle) (Trionyx sinensis)	Shared
A0A0A0A714	Charadrius vociferus (Killdeer) (Aegialitis vocifera)	Shared
A0A023G3P5	Amblyomma triste	Unique
A0A091Q1U5	Leptosomus discolor (Madagascar cuckoo roller) (Cuculus discolor)	Unique
F6SEZ0	Equus caballus (Horse)	Shared
H2ZMA2	Ciona savignyi (Pacific transparent sea squirt)	Shared
U6DXQ0	Neovison vison (American mink) (Mustela vison)	Shared
R7V117	Capitella teleta (Polychaete worm)	Shared
A0A0A9Z174	Lygus hesperus (Western plant bug)	Shared
H2YSC2	Ciona savignyi (Pacific transparent sea squirt)	Shared
U3JBY8	Ficedula albicollis (Collared flycatcher) (Muscicapa albicollis)	Shared
R0M0F2	Anas platyrhynchos (Mallard) (Anas boschas)	Shared
A0A0S1TLP4	Carassius auratus red var. (red crucian carp)	Unique
H3ALS9	Latimeria chalumnae (West Indian ocean coelacanth)	Shared
A0A158NG72	Atta cephalotes (Leafcutter ant)	Unique
J9JMD4	Acyrthosiphon pisum (Pea aphid)	Shared
F6YGR8	Monodelphis domestica (Gray short-tailed opossum)	Shared
B4NPQ8	Drosophila willistoni (Fruit fly)	Shared
A0A0R1EHU5	Drosophila yakuba (Fruit fly)	Shared
Q4T2X4	Tetraodon nigroviridis (Spotted green pufferfish) (Chelonodon nigroviridis)	Shared
A0A0P5RQR7	Daphnia magna	Shared
B3MVU1	Drosophila ananassae (Fruit fly)	Shared
B3NUZ6	Drosophila erecta (Fruit fly)	Shared
B0WQN0	Culex quinquefasciatus (Southern house mosquito) (Culex pungens)	Shared
H0ZSF7	Taeniopygia guttata (Zebra finch) (Poephila guttata)	Shared
A0A087R4F4	Aptenodytes forsteri (Emperor penguin)	Shared
H3AEZ9	Latimeria chalumnae (West Indian ocean coelacanth)	Shared
A0A091PH38	Haliaeetus albicilla (White-tailed sea-eagle)	Unique
A0A0P5IU45	Daphnia magna	Shared
A0A0N1II68	Papilio machaon (Old World swallowtail butterfly)	Unique
G6D3P0	Danaus plexippus (Monarch butterfly)	Unique
H2ZQ45	Ciona savignyi (Pacific transparent sea squirt)	Shared
R4FMC0	Rhodnius prolixus (Triatomid bug)	Unique
Q50E62	Mus musculus (Mouse)	Shared
A0A091JEV8	Egretta garzetta (little egret)	Shared
J9K0U1	Acyrthosiphon pisum (Pea aphid)	Shared
A8I496	Sus scrofa (Pig)	Shared
H2ZQ49	Ciona savignyi (Pacific transparent sea squirt)	Shared
A0A093EGY5	Tauraco erythrolophus (Red-crested turaco)	Shared
A0A087VLU2	Balearica regulorum gibbericeps (East African grey crowned-crane)	Unique
A0A093P557	Pygoscelis adeliae (Adelie penguin)	Shared
F1NV11	Gallus gallus (Chicken)	Shared
A0A0Q3P7U0	Amazona aestiva (Blue-fronted Amazon parrot)	Shared
A0A0P5QS45	Daphnia magna	Shared
A0A091KGK1	Chlamydotis macqueenii (Macqueen's bustard)	Shared
A0A084VRU1	Anopheles sinensis (Mosquito)	Shared
H2YWY0	Ciona savignyi (Pacific transparent sea squirt)	Shared
V5H4C1	Ixodes ricinus (Common tick)	Unique
M7C8H3	Chelonia mydas (Green sea-turtle) (Chelonia agassizi)	Shared
G1KKD4	Anolis carolinensis (Green anole) (American chameleon)	Shared
A0A093G7W9	Picoides pubescens (Downy woodpecker) (Dryobates pubescens)	Unique
A0A093NK26	Pygoscelis adeliae (Adelie penguin)	Shared
A0A0P5AIJ5	Daphnia magna	Shared
G3PGW8	Gasterosteus aculeatus (Three-spined stickleback)	Shared
M4ASS3	Xiphophorus maculatus (Southern platyfish) (Platypoecilus maculatus)	Shared
G3VCK5	Sarcophilus harrisii (Tasmanian devil) (Sarcophilus laniarius)	Shared
F1PAQ6	Canis lupus familiaris (Dog) (Canis familiaris)	Shared
A0A0P6GPT6	Daphnia magna	Shared
E1BT87	Gallus gallus (Chicken)	Shared
F6TF65	Monodelphis domestica (Gray short-tailed opossum)	Shared
A0A0L7R509	Habropoda laboriosa	Shared
C3YUZ1	Branchiostoma floridae (Florida lancelet) (Amphioxus)	Shared
H0X682	Otolemur garnettii (Small-eared galago) (Garnett's greater bushbaby)	Shared
G1QFU2	Myotis lucifugus (Little brown bat)	Shared
A0A139WMX9	Tribolium castaneum (Red flour beetle)	Shared
E1C734	Gallus gallus (Chicken)	Shared
G3WGE2	Sarcophilus harrisii (Tasmanian devil) (Sarcophilus laniarius)	Shared
K7IXD9	Nasonia vitripennis (Parasitic wasp)	Shared
V4AMR9	Lottia gigantea (Giant owl limpet)	Shared
F7DK10	Xenopus tropicalis (Western clawed frog) (Silurana tropicalis)	Shared
V4ABU7	Lottia gigantea (Giant owl limpet)	Shared
H2ZQ46	Ciona savignyi (Pacific transparent sea squirt)	Shared
S4NIG5	Pararge aegeria (specked wood butterfly)	Unique
A0A0F7ZBA1	Crotalus adamanteus (Eastern diamondback rattlesnake)	Shared
A0A091JUM2	Egretta garzetta (little egret)	Shared
A0A0P5D400	Daphnia magna	Shared
A0A091STQ8	Nestor notabilis (Kea)	Unique
A0A0R3P000	Drosophila pseudoobscura pseudoobscura (Fruit fly)	Shared
A0A091EUU6	Corvus brachyrhynchos (American crow)	Shared
A0A182J0J2	Anopheles atroparvus	Shared
F6YYX0	Ciona intestinalis (Transparent sea squirt) (Ascidia intestinalis)	Shared
G1PMM4	Myotis lucifugus (Little brown bat)	Shared
R7V9S2	Capitella teleta (Polychaete worm)	Shared
A0A0R1EAL2	Drosophila yakuba (Fruit fly)	Shared
A0A0D9S232	Chlorocebus sabaeus (Green monkey) (Cercopithecus sabaeus)	Shared
B3RV88	Trichoplax adhaerens (Trichoplax reptans)	Shared
U3J347	Anas platyrhynchos (Mallard) (Anas boschas)	Shared
A0A0P5MF56	Daphnia magna	Shared
A0A182HWR7	Anopheles arabiensis (Mosquito)	Shared
B4JL41	Drosophila grimshawi (Fruit fly) (Idiomyia grimshawi)	Shared
A0A0P5JBS7	Daphnia magna	Shared
A0A0P5EIJ4	Daphnia magna	Shared
H0YTE3	Taeniopygia guttata (Zebra finch) (Poephila guttata)	Shared
A0A0Q9WBH4	Drosophila virilis (Fruit fly)	Shared
F7C436	Xenopus tropicalis (Western clawed frog) (Silurana tropicalis)	Shared
H2QBP5	Pan troglodytes (Chimpanzee)	Shared
A0A093BV71	Pterocles gutturalis (yellow-throated sandgrouse)	Unique
A0A0P6G873	Daphnia magna	Shared
Q542C8	Mus musculus (Mouse)	Shared
A0A093EQK8	Tyto alba (Barn owl)	Shared
G1PCE2	Myotis lucifugus (Little brown bat)	Shared
H2Z9J4	Ciona savignyi (Pacific transparent sea squirt)	Shared
A0A087VMM7	Balearica regulorum gibbericeps (East African grey crowned-crane)	Unique
A0A131YNR8	Rhipicephalus appendiculatus (Brown ear tick)	Unique
T1E7C0	Crotalus horridus (Timber rattlesnake)	Shared
A0A0L8FZP1	Octopus bimaculoides (California two-spotted octopus)	Unique
I3KTX9	Oreochromis niloticus (Nile tilapia) (Tilapia nilotica)	Shared
K7FFV0	Pelodiscus sinensis (Chinese softshell turtle) (Trionyx sinensis)	Shared
A0A0P6BPC6	Daphnia magna	Shared
A0A0P6J386	Daphnia magna	Shared
F4WND8	Acromyrmex echinatior (Panamanian leafcutter ant) (Acromyrmex octospinosus echinatior)	Unique
E0VVE6	Pediculus humanus subsp. corporis (Body louse)	Unique
F6XDS9	Macaca mulatta (Rhesus macaque)	Shared
C3Y8K1	Branchiostoma floridae (Florida lancelet) (Amphioxus)	Shared
H2ZQ51	Ciona savignyi (Pacific transparent sea squirt)	Shared
H3AUZ7	Latimeria chalumnae (West Indian ocean coelacanth)	Shared
A0A0L7QM92	Habropoda laboriosa	Shared
F6WP35	Macaca mulatta (Rhesus macaque)	Shared
H2M8G9	Oryzias latipes (Japanese rice fish) (Japanese killifish)	Shared
K9IVK6	Sus scrofa (Pig)	Shared
P82252	Rattus norvegicus (Rat)	Shared
F1QGJ2	Danio rerio (Zebrafish) (Brachydanio rerio)	Shared

## Sheet: Table S2
Table S2: Proteins used in the multiple sequence alignment for rBAT. The final column indicates whether or not proteins from the same species were used in the alignment of b(0+)AT.
Protein UniProt Accession Code	Species	Species shared with rBAT alignment?
H5YKV5	Bradyrhizobium sp. WSM471	Unique
B8RIZ0	Culex tarsalis (Encephalitis mosquito)	Unique
A0A146WTP4	Fundulus heteroclitus (Killifish) (Mummichog)	Shared
A0A182LML4	Anopheles coluzzii	Shared
A0A0L7RG77	Habropoda laboriosa	Shared
A0A182Y0G6	Anopheles stephensi (Indo-Pakistan malaria mosquito)	Shared
Q0H3F1	Acyrthosiphon pisum (Pea aphid)	Shared
A0A0E3ZIA0	Pontibacter korlensis	Unique
A0A0K8WFR2	Bactrocera latifrons (Malaysian fruit fly) (Chaetodacus latifrons)	Unique
L8I3V1	Bos mutus (wild yak)	Shared
A0A087XZE7	Poecilia formosa (Amazon molly) (Limia formosa)	Shared
R7TK00	Capitella teleta (Polychaete worm)	Shared
A0A0S7GCE8	Poeciliopsis prolifica (blackstripe livebearer)	Shared
A0A091LTP6	Cariama cristata (Red-legged seriema)	Shared
Q25BT6	Apis mellifera (Honeybee)	Shared
H5V882	Drosophila melanogaster (Fruit fly)	Shared
G5BI64	Heterocephalus glaber (Naked mole rat)	Shared
Q8SYS2	Drosophila melanogaster (Fruit fly)	Shared
B4GPS3	Drosophila persimilis (Fruit fly)	Shared
K1Q3Z3	Crassostrea gigas (Pacific oyster) (Crassostrea angulata)	Shared
A0A034VXX0	Bactrocera dorsalis (Oriental fruit fly) (Dacus dorsalis)	Shared
S9WVD3	Camelus ferus (Wild bactrian camel) (Camelus bactrianus ferus)	Unique
Q66UC5	Culicoides sonorensis (Biting midge)	Unique
H0XS65	Otolemur garnettii (Small-eared galago) (Garnett's greater bushbaby)	Shared
A0A084WQJ3	Anopheles sinensis (Mosquito)	Shared
B4J5W7	Drosophila grimshawi (Fruit fly) (Idiomyia grimshawi)	Shared
A0A0P5TEG3	Daphnia magna	Shared
F7CF16	Callithrix jacchus (White-tufted-ear marmoset)	Shared
H3CPU3	Tetraodon nigroviridis (Spotted green pufferfish) (Chelonodon nigroviridis)	Shared
V4A0N0	Lottia gigantea (Giant owl limpet)	Shared
A0A182IK06	Anopheles atroparvus	Shared
A4GVI6	Apis cerana indica	Unique
A0A151J9D6	Trachymyrmex cornetzi	Unique
A0A091MUF4	Apaloderma vittatum (Bar-tailed trogon)	Shared
A0A084WQJ0	Anopheles sinensis (Mosquito)	Shared
A0A182WXK9	Anopheles quadriannulatus (Mosquito)	Shared
E9IJ02	Solenopsis invicta (Red imported fire ant) (Solenopsis wagneri)	Shared
F7CEZ6	Callithrix jacchus (White-tufted-ear marmoset)	Shared
A0A0M4EBK4	Drosophila busckii (Fruit fly)	Shared
B0X221	Culex quinquefasciatus (Southern house mosquito) (Culex pungens)	Shared
A0A0P0EKN3	Azospirillum brasilense	Unique
A0A0J9R808	Drosophila simulans (Fruit fly)	Shared
Q16SN7	Aedes aegypti (Yellowfever mosquito) (Culex aegypti)	Shared
B4LLB6	Drosophila virilis (Fruit fly)	Shared
B3MFX8	Drosophila ananassae (Fruit fly)	Shared
A0A0L0CQC7	Lucilia cuprina (Green bottle fly) (Australian sheep blowfly)	Shared
A0A182GTZ4	Aedes albopictus (Asian tiger mosquito) (Stegomyia albopicta)	Shared
A0A0F7Z3W0	Crotalus adamanteus (Eastern diamondback rattlesnake)	Shared
A0A0A9Z9X9	Lygus hesperus (Western plant bug)	Shared
K7FGS4	Pelodiscus sinensis (Chinese softshell turtle) (Trionyx sinensis)	Shared
W5K9V2	Astyanax mexicanus (Blind cave fish) (Astyanax fasciatus mexicanus)	Shared
A0A0J7KJ28	Lasius niger (Black garden ant)	Unique
B0WFP8	Culex quinquefasciatus (Southern house mosquito) (Culex pungens)	Shared
A0A099IIT2	Bradyrhizobium diazoefficiens SEMIA 5080	Unique
A0A182MPA6	Anopheles culicifacies	Shared
T1E3K1	Psorophora albipes	Unique
A0A146PAD2	Fundulus heteroclitus (Killifish) (Mummichog)	Shared
A0A182UTX9	Anopheles merus (Mosquito)	Shared
A0A182NUQ3	Anopheles dirus	Shared
A0A0J9R862	Drosophila simulans (Fruit fly)	Shared
B0XJR5	Culex quinquefasciatus (Southern house mosquito) (Culex pungens)	Shared
A0A084V9W4	Anopheles sinensis (Mosquito)	Shared
F1S5K2	Sus scrofa (Pig)	Shared
A0A182IIK2	Anopheles arabiensis (Mosquito)	Shared
A0A182JIX4	Anopheles atroparvus	Shared
A0A182QXR2	Anopheles farauti	Shared
A0A0S7GDV9	Poeciliopsis prolifica (blackstripe livebearer)	Shared
J9K7S5	Acyrthosiphon pisum (Pea aphid)	Shared
B4P2U1	Drosophila yakuba (Fruit fly)	Shared
F6WLG6	Monodelphis domestica (Gray short-tailed opossum)	Shared
A0A182M5Q1	Anopheles culicifacies	Shared
B3N8P0	Drosophila erecta (Fruit fly)	Shared
A0A034WE52	Bactrocera dorsalis (Oriental fruit fly) (Dacus dorsalis)	Shared
U5ELE7	Corethrella appendiculata	Shared
A0A023XTK1	Bradyrhizobium japonicum SEMIA 5079	Unique
A0A0M4EU81	Drosophila busckii (Fruit fly)	Shared
A0A0P6J6I1	Aedes aegypti (Yellowfever mosquito) (Culex aegypti)	Shared
A0A087T6F1	Stegodyphus mimosarum	Shared
Q91WV7	Mus musculus (Mouse)	Shared
U3KEX2	Ficedula albicollis (Collared flycatcher) (Muscicapa albicollis)	Shared
A0A0N0BF54	Melipona quadrifasciata	Shared
A0A182Y1H3	Anopheles stephensi (Indo-Pakistan malaria mosquito)	Shared
T1JED2	Strigamia maritima (European centipede) (Geophilus maritimus)	Shared
A2I874	Aedes aegypti (Yellowfever mosquito) (Culex aegypti)	Shared
R4WCR1	Riptortus pedestris (Bean bug)	Shared
R7UXZ2	Capitella teleta (Polychaete worm)	Shared
W4XEG5	Strongylocentrotus purpuratus (Purple sea urchin)	Shared
Q17058	Apis mellifera (Honeybee)	Shared
A0A091K8A2	Colius striatus (Speckled mousebird)	Shared
A0A0F8AUT6	Larimichthys crocea (Large yellow croaker) (Pseudosciaena crocea)	Shared
B4Q3A6	Drosophila simulans (Fruit fly)	Shared
U5EX75	Corethrella appendiculata	Shared
A0A091CR93	Fukomys damarensis (Damaraland mole rat) (Cryptomys damarensis)	Unique
B3N8N9	Drosophila erecta (Fruit fly)	Shared
A0A150QVL0	Sorangium cellulosum (Polyangium cellulosum)	Unique
O55093	Mus musculus (Mouse)	Shared
A0A0J9R0N8	Drosophila simulans (Fruit fly)	Shared
D9IL18	Culicoides nubeculosus (Biting midge)	Unique
W5P8K2	Ovis aries (Sheep)	Shared
A0A0S9R2F2	Methylobacterium sp. Leaf111	Unique
A0A182I7H1	Anopheles arabiensis (Mosquito)	Shared
A0A182FZW6	Anopheles albimanus (New world malaria mosquito)	Unique
A0A0Q9XGB8	Drosophila mojavensis (Fruit fly)	Shared
A0A0J9R9B8	Drosophila simulans (Fruit fly)	Shared
B0X223	Culex quinquefasciatus (Southern house mosquito) (Culex pungens)	Shared
A0A0R1DRE9	Drosophila yakuba (Fruit fly)	Shared
C6ZQU5	Ochlerotatus triseriatus (Eastern treehole mosquito) (Aedes triseriatus)	Unique
A0A182GNY1	Aedes albopictus (Asian tiger mosquito) (Stegomyia albopicta)	Shared
W8C264	Ceratitis capitata (Mediterranean fruit fly) (Tephritis capitata)	Shared
W5JK25	Anopheles darlingi (Mosquito)	Unique
A0A034WCA5	Bactrocera dorsalis (Oriental fruit fly) (Dacus dorsalis)	Shared
A0A0Q5Z4Y8	Bradyrhizobium sp. Leaf396	Unique
A0A182GWR1	Aedes albopictus (Asian tiger mosquito) (Stegomyia albopicta)	Shared
A0A0Q5CT51	Methylobacterium sp. Leaf125	Unique
M7C316	Chelonia mydas (Green sea-turtle) (Chelonia agassizi)	Shared
A0A091ITI5	Calypte anna (Anna's hummingbird) (Archilochus anna)	Shared
A0A0L0CMV9	Lucilia cuprina (Green bottle fly) (Australian sheep blowfly)	Shared
E1C011	Gallus gallus (Chicken)	Shared
B4MQ23	Drosophila willistoni (Fruit fly)	Shared
B3RKN8	Trichoplax adhaerens (Trichoplax reptans)	Shared
W8B7U7	Ceratitis capitata (Mediterranean fruit fly) (Tephritis capitata)	Shared
X1WJA2	Acyrthosiphon pisum (Pea aphid)	Shared
A0A0B4LEU9	Drosophila melanogaster (Fruit fly)	Shared
P07190	Drosophila melanogaster (Fruit fly)	Shared
W5NHX5	Lepisosteus oculatus (Spotted gar)	Shared
A0A0K8V4U1	Bactrocera latifrons (Malaysian fruit fly) (Chaetodacus latifrons)	Unique
A0A182MAL3	Anopheles culicifacies	Shared
B4MQ26	Drosophila willistoni (Fruit fly)	Shared
A0A091H092	Buceros rhinoceros silvestris	Shared
W5JWQ8	Anopheles darlingi (Mosquito)	Unique
A0A093GQM5	Tyto alba (Barn owl)	Shared
Q9VKE6	Drosophila melanogaster (Fruit fly)	Shared
G3P9G3	Gasterosteus aculeatus (Three-spined stickleback)	Shared
M7XXU7	Methylobacterium mesophilicum SR1.6/6	Unique
U3ILX9	Anas platyrhynchos (Mallard) (Anas boschas)	Shared
A0A182UM60	Anopheles merus (Mosquito)	Shared
G3R8A2	Gorilla gorilla gorilla (Western lowland gorilla)	Shared
Q29LL3	Drosophila pseudoobscura pseudoobscura (Fruit fly)	Shared
A0A182XW19	Anopheles stephensi (Indo-Pakistan malaria mosquito)	Shared
B4P2T8	Drosophila yakuba (Fruit fly)	Shared
I0I5G6	Caldilinea aerophila (strain DSM 14535 / JCM 11387 / NBRC 104270 / STL-6-O1)	Unique
R7UZF1	Capitella teleta (Polychaete worm)	Shared
A0A0Q4YU11	Methylobacterium sp. Leaf104	Unique
G1NCU5	Meleagris gallopavo (Common turkey)	Shared
Q64319	Rattus norvegicus (Rat)	Shared
A0A0L0CIC8	Lucilia cuprina (Green bottle fly) (Australian sheep blowfly)	Shared
B4KIU8	Drosophila mojavensis (Fruit fly)	Shared
B3N412	Drosophila erecta (Fruit fly)	Shared
Q17NL7	Aedes aegypti (Yellowfever mosquito) (Culex aegypti)	Shared
B4QFT0	Drosophila simulans (Fruit fly)	Shared
D1CC66	Thermobaculum terrenum (strain ATCC BAA-798 / YNP1)	Unique
A0A087X0R9	Homo sapiens (Human)	Shared
A0A182UCF4	Anopheles melas	Unique
B4J5X2	Drosophila grimshawi (Fruit fly) (Idiomyia grimshawi)	Shared
A0A0A1XGQ3	Bactrocera cucurbitae (Melon fruit fly) (Dacus cucurbitae)	Shared
A0A034WTB8	Bactrocera dorsalis (Oriental fruit fly) (Dacus dorsalis)	Shared
B4MVZ5	Drosophila willistoni (Fruit fly)	Shared
D6TEV5	Ktedonobacter racemifer DSM 44963	Unique
Q7PYT9	Anopheles gambiae (African malaria mosquito)	Shared
A0A0C9QR61	Fopius arisanus	Shared
B9URL7	Culicoides nubeculosus (Biting midge)	Unique
A0A182F0N4	Anopheles albimanus (New world malaria mosquito)	Unique
B4QFS5	Drosophila simulans (Fruit fly)	Shared
A0A034WA61	Bactrocera dorsalis (Oriental fruit fly) (Dacus dorsalis)	Shared
B9L2A0	Thermomicrobium roseum (strain ATCC 27502 / DSM 5159 / P-2)	Unique
B5DZA2	Drosophila pseudoobscura pseudoobscura (Fruit fly)	Shared
B4P2U5	Drosophila yakuba (Fruit fly)	Shared
A0A182SDM4	Anopheles maculatus	Unique
X1WIE3	Acyrthosiphon pisum (Pea aphid)	Shared
V8PD79	Ophiophagus hannah (King cobra) (Naja hannah)	Shared
A0A091KKT8	Chlamydotis macqueenii (Macqueen's bustard)	Shared
A0A0M4EIJ6	Drosophila busckii (Fruit fly)	Shared
A0A0P6J1M2	Daphnia magna	Shared
A1Z7F2	Drosophila melanogaster (Fruit fly)	Shared
A4KV99	Culex pipiens (House mosquito)	Unique
Q7JFH1	Oryctolagus cuniculus (Rabbit)	Shared
A0A182JC45	Anopheles atroparvus	Shared
A0A0P5MMR4	Daphnia magna	Shared
A0A0A1X1H1	Bactrocera cucurbitae (Melon fruit fly) (Dacus cucurbitae)	Shared
B4LLB9	Drosophila virilis (Fruit fly)	Shared
B4LLB7	Drosophila virilis (Fruit fly)	Shared
A0A091V908	Phoenicopterus ruber ruber	Unique
A0A0M3QUM5	Drosophila busckii (Fruit fly)	Shared
A0A0A9WEU2	Lygus hesperus (Western plant bug)	Shared
H9GMF3	Anolis carolinensis (Green anole) (American chameleon)	Shared
L9J9S7	Tupaia chinensis (Chinese tree shrew)	Unique
Q0V9A1	Xenopus tropicalis (Western clawed frog) (Silurana tropicalis)	Shared
A0A0P5BQ38	Daphnia magna	Shared
B4P1K8	Drosophila yakuba (Fruit fly)	Shared
Q29LL4	Drosophila pseudoobscura pseudoobscura (Fruit fly)	Shared
A0A182K274	Anopheles christyi	Unique
B4KP53	Drosophila mojavensis (Fruit fly)	Shared
A0A0K2UDR3	Lepeophtheirus salmonis (Salmon louse)	Shared
A0A0R3D5Z9	Bradyrhizobium yuanmingense	Unique
V4A5E5	Lottia gigantea (Giant owl limpet)	Shared
Q07837	Homo sapiens (Human)	Shared
H2P6D1	Pongo abelii (Sumatran orangutan) (Pongo pygmaeus abelii)	Shared
A0A182RXV3	Anopheles funestus (African malaria mosquito)	Shared
A0A182L583	Anopheles coluzzii	Shared
A0A0S6UMN1	Bradyrhizobium sp. DOA9	Unique
B3N8P1	Drosophila erecta (Fruit fly)	Shared
J0L9L1	Pontibacter sp. BAB1700	Unique
C0LQJ2	Apis cerana japonica	Unique
A0A182LQZ3	Anopheles coluzzii	Shared
A0A0H3XV94	Myzus persicae (Green peach aphid) (Aphis persicae)	Unique
W8BMN8	Ceratitis capitata (Mediterranean fruit fly) (Tephritis capitata)	Shared
A0A0N0BEY9	Melipona quadrifasciata	Shared
B5DZA0	Drosophila pseudoobscura pseudoobscura (Fruit fly)	Shared
D2A1A2	Tribolium castaneum (Red flour beetle)	Shared
A0A182V9Y1	Anopheles merus (Mosquito)	Shared
Q16VL4	Aedes aegypti (Yellowfever mosquito) (Culex aegypti)	Shared
A7SGS7	Nematostella vectensis (Starlet sea anemone)	Shared
W4ZA78	Strongylocentrotus purpuratus (Purple sea urchin)	Shared
M3YKL7	Mustela putorius furo (European domestic ferret) (Mustela furo)	Shared
W9H3N2	Skermanella stibiiresistens SB22	Unique
B4P1K9	Drosophila yakuba (Fruit fly)	Shared
Q8IPA2	Drosophila melanogaster (Fruit fly)	Shared
A0A151P465	Alligator mississippiensis (American alligator)	Shared
B3N411	Drosophila erecta (Fruit fly)	Shared
A0A0N8NZH6	Drosophila ananassae (Fruit fly)	Shared
S4RM73	Petromyzon marinus (Sea lamprey)	Shared
Q17NM0	Aedes aegypti (Yellowfever mosquito) (Culex aegypti)	Shared
A0A0Q9WA75	Drosophila virilis (Fruit fly)	Shared
K7IPZ9	Nasonia vitripennis (Parasitic wasp)	Shared
G8AW60	Azospirillum brasilense Sp245	Unique
B4KP54	Drosophila mojavensis (Fruit fly)	Shared
R4WCR6	Riptortus pedestris (Bean bug)	Shared
A0A151WRS3	Trachymyrmex zeteki	Shared
G1PTV2	Myotis lucifugus (Little brown bat)	Shared
Q9GKM3	Canis lupus familiaris (Dog) (Canis familiaris)	Shared
H2QHU4	Pan troglodytes (Chimpanzee)	Shared
C3ZE48	Branchiostoma floridae (Florida lancelet) (Amphioxus)	Shared
A0A0Q5SV90	Dyadobacter sp. Leaf189	Unique
A0A182QCM6	Anopheles farauti	Shared
A0A160UJM1	Bradyrhizobium sp.	Unique
T2HQU0	Ovophis okinavensis (Ryukyu Island pit viper) (Trimeresurus okinavensis)	Unique
B4HRY2	Drosophila sechellia (Fruit fly)	Shared
Q17FG7	Aedes aegypti (Yellowfever mosquito) (Culex aegypti)	Shared
A0A0D7NDY9	Bradyrhizobium sp. LTSP849	Unique
B0X220	Culex quinquefasciatus (Southern house mosquito) (Culex pungens)	Shared
H2LI15	Oryzias latipes (Japanese rice fish) (Japanese killifish)	Shared
B0XJR7	Culex quinquefasciatus (Southern house mosquito) (Culex pungens)	Shared
B5DZA1	Drosophila pseudoobscura pseudoobscura (Fruit fly)	Shared
A0A0C9RDM0	Fopius arisanus	Shared
B4HRX8	Drosophila sechellia (Fruit fly)	Shared
G7PM44	Macaca fascicularis (Crab-eating macaque) (Cynomolgus monkey)	Shared
B0UQP6	Methylobacterium sp. (strain 4-46)	Unique
A0A0D7Q2D3	Bradyrhizobium sp. LTSPM299	Unique
U5EVS3	Corethrella appendiculata	Shared
F1PS56	Canis lupus familiaris (Dog) (Canis familiaris)	Shared
A0A0H4VJV2	Rufibacter sp. DG31D	Unique
A0A091TJP5	Phaethon lepturus (White-tailed tropicbird)	Shared
D2GU96	Ailuropoda melanoleuca (Giant panda)	Shared
A0A154PFC1	Dufourea novaeangliae	Shared
A0A182NUQ4	Anopheles dirus	Shared
A5UUL7	Roseiflexus sp. (strain RS-1)	Unique
O16098	Drosophila virilis (Fruit fly)	Shared
A0A0P5M8J5	Daphnia magna	Shared
W5JEB7	Anopheles darlingi (Mosquito)	Unique
A9YDV2	Anopheles gambiae (African malaria mosquito)	Shared
T1DLJ3	Crotalus horridus (Timber rattlesnake)	Shared
I3M4Z4	Ictidomys tridecemlineatus (Thirteen-lined ground squirrel) (Spermophilus tridecemlineatus)	Shared
A0A0E3ZZ03	Spirosoma radiotolerans	Unique
A0A0C9R2S1	Fopius arisanus	Shared
F1QEA9	Danio rerio (Zebrafish) (Brachydanio rerio)	Shared
B4Q3A5	Drosophila simulans (Fruit fly)	Shared
M5TCT1	Rhodopirellula sp. SWK7	Unique
B0WFP5	Culex quinquefasciatus (Southern house mosquito) (Culex pungens)	Shared
A0A182G6Q8	Aedes albopictus (Asian tiger mosquito) (Stegomyia albopicta)	Shared
O16099	Drosophila virilis (Fruit fly)	Shared
U5ESA4	Corethrella appendiculata	Shared
A0A091F9H5	Corvus brachyrhynchos (American crow)	Shared
W5JSJ1	Anopheles darlingi (Mosquito)	Unique
E2BBB1	Harpegnathos saltator (Jerdon's jumping ant)	Shared
C3YGQ7	Branchiostoma floridae (Florida lancelet) (Amphioxus)	Shared
A0A182LML2	Anopheles coluzzii	Shared
B4KP57	Drosophila mojavensis (Fruit fly)	Shared
K1Q3M4	Crassostrea gigas (Pacific oyster) (Crassostrea angulata)	Shared
A5JVZ2	Apis florea (Dwarf honeybee)	Unique
H2E958	Cyprinus carpio (Common carp)	Unique
A0A182IY46	Anopheles atroparvus	Shared
B4J5X4	Drosophila grimshawi (Fruit fly) (Idiomyia grimshawi)	Shared
B4GDF1	Drosophila persimilis (Fruit fly)	Shared
A0A0R3DRC3	Bradyrhizobium manausense	Unique
G3X295	Sarcophilus harrisii (Tasmanian devil) (Sarcophilus laniarius)	Shared
B4KIU7	Drosophila mojavensis (Fruit fly)	Shared
B0X219	Culex quinquefasciatus (Southern house mosquito) (Culex pungens)	Shared
S7PFU2	Myotis brandtii (Brandt's bat)	Unique
B4QFR9	Drosophila simulans (Fruit fly)	Shared
A0A0L7RFW7	Habropoda laboriosa	Shared
A1IHL0	Apis cerana japonica	Unique
M4AUI4	Xiphophorus maculatus (Southern platyfish) (Platypoecilus maculatus)	Shared
F4C7A8	Sphingobacterium sp. (strain 21)	Unique
A0A0A1XB46	Bactrocera cucurbitae (Melon fruit fly) (Dacus cucurbitae)	Shared
B3MFX9	Drosophila ananassae (Fruit fly)	Shared
J9JQU9	Acyrthosiphon pisum (Pea aphid)	Shared
A0A0J9TWA3	Drosophila simulans (Fruit fly)	Shared
A0A182Q8T6	Anopheles farauti	Shared
W5JRE4	Anopheles darlingi (Mosquito)	Unique
A0A093CJZ1	Tauraco erythrolophus (Red-crested turaco)	Shared
B4JR39	Drosophila grimshawi (Fruit fly) (Idiomyia grimshawi)	Shared
F6S043	Ciona intestinalis (Transparent sea squirt) (Ascidia intestinalis)	Shared
A0A0B4J2K5	Acyrthosiphon pisum (Pea aphid)	Shared
A0A182VRF0	Anopheles minimus	Shared
A0A154PFJ5	Dufourea novaeangliae	Shared
H2ZR38	Ciona savignyi (Pacific transparent sea squirt)	Shared
A0A093NUZ2	Pygoscelis adeliae (Adelie penguin)	Shared
G7N9Z4	Macaca mulatta (Rhesus macaque)	Shared
A0A182TII1	Anopheles melas	Unique
C0PUL0	Salmo salar (Atlantic salmon)	Shared
B4J5X1	Drosophila grimshawi (Fruit fly) (Idiomyia grimshawi)	Shared
A0A182GNX8	Aedes albopictus (Asian tiger mosquito) (Stegomyia albopicta)	Shared
A0A0K8SR43	Lygus hesperus (Western plant bug)	Shared
T1D621	Psorophora albipes	Unique
Q95WY5	Culex pipiens (House mosquito)	Unique
I3IX32	Oreochromis niloticus (Nile tilapia) (Tilapia nilotica)	Shared
A0A182VBM8	Anopheles merus (Mosquito)	Shared
G3TK38	Loxodonta africana (African elephant)	Shared
A0A060WG87	Oncorhynchus mykiss (Rainbow trout) (Salmo gairdneri)	Shared
Q7UUY3	Rhodopirellula baltica (strain DSM 10527 / NCIMB 13988 / SH1)	Unique
A0A0P4WWA8	Daphnia magna	Shared
A0A096MP59	Papio anubis (Olive baboon)	Shared
A0A182QUH3	Anopheles farauti	Shared
Q17NL5	Aedes aegypti (Yellowfever mosquito) (Culex aegypti)	Shared
A0A099ZK51	Tinamus guttatus (White-throated tinamou)	Shared
A0A0K8V1G0	Bactrocera latifrons (Malaysian fruit fly) (Chaetodacus latifrons)	Unique
B4LLB2	Drosophila virilis (Fruit fly)	Shared
G3LHJ7	Nilaparvata lugens (Brown planthopper)	Unique
T1PFH0	Musca domestica (House fly)	Unique
A0A146NPG2	Fundulus heteroclitus (Killifish) (Mummichog)	Shared
Q05839	Oryctolagus cuniculus (Rabbit)	Shared
K7IT00	Nasonia vitripennis (Parasitic wasp)	Shared
D2XNP9	Apis dorsata (Giant honeybee)	Unique
A0A091FXN1	Cuculus canorus (common cuckoo)	Shared
A0A091JBA7	Egretta garzetta (little egret)	Shared
A0A059WHN7	Periplaneta americana (American cockroach) (Blatta americana)	Unique
A0A0D9RLI8	Chlorocebus sabaeus (Green monkey) (Cercopithecus sabaeus)	Shared
R0K453	Anas platyrhynchos (Mallard) (Anas boschas)	Shared
G7DKV2	Bradyrhizobium japonicum USDA 6	Unique
A0A0R3NTH9	Drosophila pseudoobscura pseudoobscura (Fruit fly)	Shared
C0HBH1	Salmo salar (Atlantic salmon)	Shared
A0A182LUR9	Anopheles culicifacies	Shared
Q17NL8	Aedes aegypti (Yellowfever mosquito) (Culex aegypti)	Shared
B4P2U4	Drosophila yakuba (Fruit fly)	Shared
A0A0K8VC00	Bactrocera latifrons (Malaysian fruit fly) (Chaetodacus latifrons)	Unique
G3GV51	Cricetulus griseus (Chinese hamster) (Cricetulus barabensis griseus)	Shared
A0A120FPX2	Bradyrhizobium sp. BR 10303	Unique
A0A182RT69	Anopheles funestus (African malaria mosquito)	Shared
W8AQ09	Ceratitis capitata (Mediterranean fruit fly) (Tephritis capitata)	Shared
A0A0N0BFE4	Melipona quadrifasciata	Shared
C7PCX6	Chitinophaga pinensis (strain ATCC 43595 / DSM 2588 / NCIB 11800 / UQM 2034)	Unique
A0A094L3F1	Antrostomus carolinensis (Chuck-will's-widow) (Caprimulgus carolinensis)	Shared
Q16SN4	Aedes aegypti (Yellowfever mosquito) (Culex aegypti)	Shared
B0XJR6	Culex quinquefasciatus (Southern house mosquito) (Culex pungens)	Shared
M3VV37	Felis catus (Cat) (Felis silvestris catus)	Shared
L5KUU8	Pteropus alecto (Black flying fox)	Unique
A0A087R0A6	Aptenodytes forsteri (Emperor penguin)	Shared
A0A0P5YQ06	Daphnia magna	Shared
A0A087ZWK4	Apis mellifera (Honeybee)	Shared
A0A0Q3R335	Amazona aestiva (Blue-fronted Amazon parrot)	Shared
J2GNK6	Novosphingobium sp. AP12	Unique
B4GDF0	Drosophila persimilis (Fruit fly)	Shared
A0A0N0C207	Bradyrhizobium japonicum	Unique
A0A0Q9WLB7	Drosophila virilis (Fruit fly)	Shared
A0A0Q9WA99	Drosophila virilis (Fruit fly)	Shared
Q11C20	Chelativorans sp. (strain BNC1)	Unique
A0A0Q9X539	Drosophila mojavensis (Fruit fly)	Shared
B2R7X8	Homo sapiens (Human)	Shared
A0A093R7I1	Phalacrocorax carbo (Great cormorant) (Pelecanus carbo)	Shared
B4GPS2	Drosophila persimilis (Fruit fly)	Shared
G3X294	Sarcophilus harrisii (Tasmanian devil) (Sarcophilus laniarius)	Shared
B4KP60	Drosophila mojavensis (Fruit fly)	Shared
H0VES4	Cavia porcellus (Guinea pig)	Shared
A0A182JBT4	Anopheles atroparvus	Shared
A0A067QF67	Zootermopsis nevadensis (Dampwood termite)	Shared
A0A093QJD2	Manacus vitellinus (golden-collared manakin)	Shared
G8TRB3	Niastella koreensis (strain DSM 17620 / KACC 11465 / GR20-10)	Unique
A0A182QQE8	Anopheles farauti	Shared
L7ZBB3	Apis cerana indica	Unique
A0A182TP84	Anopheles melas	Unique
I2GM69	Fibrisoma limi BUZ 3	Unique
B4KP56	Drosophila mojavensis (Fruit fly)	Shared
Q7JFT7	Oryctolagus cuniculus (Rabbit)	Shared
B3MVE8	Drosophila ananassae (Fruit fly)	Shared
B7T4S1	Anopheles darlingi (Mosquito)	Unique
A9UND4	Drosophila melanogaster (Fruit fly)	Shared
B4HRX9	Drosophila sechellia (Fruit fly)	Shared
E9G7L5	Daphnia pulex (Water flea)	Shared
A0A091VUK1	Nipponia nippon (Crested ibis) (Ibis nippon)	Shared
A0A182GTZ2	Aedes albopictus (Asian tiger mosquito) (Stegomyia albopicta)	Shared
J9K803	Acyrthosiphon pisum (Pea aphid)	Shared
A0A182MLP9	Anopheles culicifacies	Shared
V9KE73	Callorhinchus milii (Ghost shark)	Shared
B4JR38	Drosophila grimshawi (Fruit fly) (Idiomyia grimshawi)	Shared
A0A0K8TXI8	Bactrocera latifrons (Malaysian fruit fly) (Chaetodacus latifrons)	Unique
Q3SZF7	Bos taurus (Bovine)	Shared
C9K1M6	Bombus ignitus (Bumblebee)	Unique
A0A182GTZ3	Aedes albopictus (Asian tiger mosquito) (Stegomyia albopicta)	Shared
B3N8N7	Drosophila erecta (Fruit fly)	Shared
I0GH47	Bradyrhizobium sp. S23321	Unique
A0A182WQQ0	Anopheles minimus	Shared
A0A0S2Z4E1	Homo sapiens (Human)	Shared
B4MQ22	Drosophila willistoni (Fruit fly)	Shared
B3RKN9	Trichoplax adhaerens (Trichoplax reptans)	Shared
B3MFY2	Drosophila ananassae (Fruit fly)	Shared
H2ZR37	Ciona savignyi (Pacific transparent sea squirt)	Shared
H3AQH9	Latimeria chalumnae (West Indian ocean coelacanth)	Shared
I2QJR2	Bradyrhizobium sp. WSM1253	Unique
Q1PQK2	Culex quinquefasciatus (Southern house mosquito) (Culex pungens)	Shared
B2D2K8	Sus scrofa (Pig)	Shared
A0A182RKP5	Anopheles funestus (African malaria mosquito)	Shared
A0A0N8BNY6	Daphnia magna	Shared
D7AA71	Starkeya novella (strain ATCC 8093 / DSM 506 / CCM 1077 / IAM 12100 / NBRC 12443 / NCIB 9113)	Unique
A0A0Q7TR01	Pseudolabrys sp. Root1462	Unique
A0A034VMS5	Bactrocera dorsalis (Oriental fruit fly) (Dacus dorsalis)	Shared
A1Z7E8	Drosophila melanogaster (Fruit fly)	Shared
Q17NL9	Aedes aegypti (Yellowfever mosquito) (Culex aegypti)	Shared
F7DKW0	Ornithorhynchus anatinus (Duckbill platypus)	Shared
A0A182WGA8	Anopheles minimus	Shared
F7AVR7	Equus caballus (Horse)	Shared
G9KPP8	Mustela putorius furo (European domestic ferret) (Mustela furo)	Shared
H2T4F2	Takifugu rubripes (Japanese pufferfish) (Fugu rubripes)	Shared
A0A182TUZ5	Anopheles melas	Unique
B5RJ23	Drosophila melanogaster (Fruit fly)	Shared
V4A839	Lottia gigantea (Giant owl limpet)	Shared
X1WI39	Acyrthosiphon pisum (Pea aphid)	Shared
A0A182GHB2	Aedes albopictus (Asian tiger mosquito) (Stegomyia albopicta)	Shared
E2A8S6	Camponotus floridanus (Florida carpenter ant)	Shared
A0A0P7UIW5	Scleropages formosus (Asian bonytongue)	Shared
Q5U124	Drosophila melanogaster (Fruit fly)	Shared
H3AQH8	Latimeria chalumnae (West Indian ocean coelacanth)	Shared
T1PAD3	Musca domestica (House fly)	Unique
Q32NL8	Xenopus laevis (African clawed frog)	Shared
D2A1A3	Tribolium castaneum (Red flour beetle)	Shared
B0XAA1	Culex quinquefasciatus (Southern house mosquito) (Culex pungens)	Shared
A0A0M4E4F9	Drosophila busckii (Fruit fly)	Shared
A0A0D3LCJ5	Flammeovirgaceae bacterium 311	Unique
C6VVS2	Dyadobacter fermentans (strain ATCC 700827 / DSM 18053 / NS114)	Unique
Q2RS01	Rhodospirillum rubrum (strain ATCC 11170 / ATH 1.1.1 / DSM 467 / LMG 4362 / NCIB 8255 / S1)	Unique
A0A0M5IX79	Drosophila busckii (Fruit fly)	Shared
A0A0D7F502	Rhodopseudomonas palustris	Unique
B4KP55	Drosophila mojavensis (Fruit fly)	Shared
A0A091QVP9	Mesitornis unicolor (brown roatelo)	Unique
B8ZZK1	Homo sapiens (Human)	Shared
H0XNT3	Otolemur garnettii (Small-eared galago) (Garnett's greater bushbaby)	Shared
A0A0S4LH80	Candidatus Nitrospira nitrificans	Unique
A0A091SY78	Pelecanus crispus (Dalmatian pelican)	Shared
A0A0N0XKM0	Amantichitinum ursilacus	Unique
Q5MIZ5	Aedes albopictus (Asian tiger mosquito) (Stegomyia albopicta)	Shared
A0A182PG74	Anopheles epiroticus	Shared
P13080	Aedes aegypti (Yellowfever mosquito) (Culex aegypti)	Shared
C3YGU0	Branchiostoma floridae (Florida lancelet) (Amphioxus)	Shared
A0A067QWA4	Zootermopsis nevadensis (Dampwood termite)	Shared
A7NQQ3	Roseiflexus castenholzii (strain DSM 13941 / HLO8)	Unique
U6DHS9	Neovison vison (American mink) (Mustela vison)	Shared
H0Z051	Taeniopygia guttata (Zebra finch) (Poephila guttata)	Shared
H2ZR39	Ciona savignyi (Pacific transparent sea squirt)	Shared
A0A0B7ATJ7	Arion vulgaris	Shared
A0A182G0E9	Anopheles albimanus (New world malaria mosquito)	Unique
A0A093IHJ5	Eurypyga helias (Sunbittern)	Shared
B3MFX6	Drosophila ananassae (Fruit fly)	Shared
J9K4K7	Acyrthosiphon pisum (Pea aphid)	Shared
W8BHT6	Ceratitis capitata (Mediterranean fruit fly) (Tephritis capitata)	Shared
F1S5K1	Sus scrofa (Pig)	Shared
B0WS02	Culex quinquefasciatus (Southern house mosquito) (Culex pungens)	Shared
A0A146WVK3	Fundulus heteroclitus (Killifish) (Mummichog)	Shared
I1G6L6	Amphimedon queenslandica (Sponge)	Unique
A0A150UFW6	Bradyrhizobium sp. AT1	Unique
H2T4F3	Takifugu rubripes (Japanese pufferfish) (Fugu rubripes)	Shared
A1Z7F3	Drosophila melanogaster (Fruit fly)	Shared
A0A182HZW5	Anopheles arabiensis (Mosquito)	Shared
A0A0J9R8A6	Drosophila simulans (Fruit fly)	Shared
A0A0L0CNA2	Lucilia cuprina (Green bottle fly) (Australian sheep blowfly)	Shared
A0A182LML3	Anopheles coluzzii	Shared
A0A0H1RPN6	Microvirga vignae	Unique
G1S4M1	Nomascus leucogenys (Northern white-cheeked gibbon) (Hylobates leucogenys)	Shared
A0A182PH74	Anopheles epiroticus	Shared
W8ATZ7	Ceratitis capitata (Mediterranean fruit fly) (Tephritis capitata)	Shared
T1FX26	Helobdella robusta (Californian leech)	Shared
A8HRY7	Azorhizobium caulinodans (strain ATCC 43989 / DSM 5975 / JCM 20966 / NBRC 14845 / NCIMB 13405 / ORS 571)	Unique
Q16SN6	Aedes aegypti (Yellowfever mosquito) (Culex aegypti)	Shared
F7HIT7	Macaca mulatta (Rhesus macaque)	Shared
A0A0B7AT22	Arion vulgaris	Shared
R7VSC3	Columba livia (Rock dove)	Shared
T1JA57	Strigamia maritima (European centipede) (Geophilus maritimus)	Shared
R7V945	Capitella teleta (Polychaete worm)	Shared
A0A0A0A891	Charadrius vociferus (Killdeer) (Aegialitis vocifera)	Shared
A0A091W264	Opisthocomus hoazin (Hoatzin) (Phasianus hoazin)	Shared
A0A093IMB8	Fulmarus glacialis (Northern fulmar)	Shared
A0A0M5J9Z6	Drosophila busckii (Fruit fly)	Shared
B4HRX5	Drosophila sechellia (Fruit fly)	Shared
B3KRN1	Homo sapiens (Human)	Shared

## Sheet: Table 3
Table S3 - Results of sample grouping for thresholding of prediction methods, for patients with mutations in SLC3A1
Method	Threshold	Group 1 Sample Number	Group 2 Sample Number	Phenotype Mesurement	Group 1 Mean	Group 2 Mean	Group 1 Standard Error	Group 2 Standard Error	p-value (group 1-2)
PolyPhen2	≥0.50	2	35	Age of Diagnosis	34.5	23.5857	15.5	2.40312	1
		2	38	Stone Episodes	6	2.94737	5	1.19562	1
		2	42	Number Interventions	5	2.54762	4	0.410663	1
		2	38	Arginine	188	227.711	45	23.942	1
		2	38	Ornithine	105	118.237	8	6.88758	1
		2	38	Lysine	569	631.763	108	21.7167	1
		2	39	Cystine	121.5	188.897	7.5	7.72597	0.190136
PolyPhen2	≥0.55	2	35	Age of Diagnosis	34.5	23.5857	15.5	2.40312	1
		2	38	Stone Episodes	6	2.94737	5	1.19562	1
		2	42	Number Interventions	5	2.54762	4	0.410663	1
		2	38	Arginine	188	227.711	45	23.942	1
		2	38	Ornithine	105	118.237	8	6.88758	1
		2	38	Lysine	569	631.763	108	21.7167	1
		2	39	Cystine	121.5	188.897	7.5	7.72597	0.190136
PolyPhen2	≥0.60	2	35	Age of Diagnosis	34.5	23.5857	15.5	2.40312	1
		2	38	Stone Episodes	6	2.94737	5	1.19562	1
		2	42	Number Interventions	5	2.54762	4	0.410663	1
		2	38	Arginine	188	227.711	45	23.942	1
		2	38	Ornithine	105	118.237	8	6.88758	1
		2	38	Lysine	569	631.763	108	21.7167	1
		2	39	Cystine	121.5	188.897	7.5	7.72597	0.190136
PolyPhen2	≥0.65	18	19	Age of Diagnosis	29.3611	19.2632	3.83904	2.49308	0.374434
		18	22	Stone Episodes	2.83333	3.31818	0.852716	2.00258	1
		20	24	Number Interventions	2.85	2.5	0.677748	0.535006	1
		19	21	Arginine	132.579	310	21.04	28.7685	0.00178853
		19	21	Ornithine	100.158	133.333	9.01923	8.21738	0.0471816
		19	21	Lysine	549.368	700.333	16.3321	29.8945	0.00165832
		20	21	Cystine	183.05	188.048	11.3614	10.6803	1
PolyPhen2	≥0.70	19	18	Age of Diagnosis	30.2368	17.7778	3.73547	2.11678	0.118884
		19	21	Stone Episodes	2.68421	3.47619	0.820258	2.09378	1
		21	23	Number Interventions	2.71429	2.6087	0.658797	0.547142	1
		20	20	Arginine	128.55	322.9	20.3628	27.0336	0.000327091
		20	20	Ornithine	99.3	135.85	8.5993	8.22393	0.0213193
		20	20	Lysine	554.25	703	16.2448	31.3033	0.00293607
		21	20	Cystine	181.571	189.85	10.9075	11.0673	1
PolyPhen2	≥0.75	19	18	Age of Diagnosis	30.2368	17.7778	3.73547	2.11678	0.118884
		19	21	Stone Episodes	2.68421	3.47619	0.820258	2.09378	1
		21	23	Number Interventions	2.71429	2.6087	0.658797	0.547142	1
		20	20	Arginine	128.55	322.9	20.3628	27.0336	0.000327091
		20	20	Ornithine	99.3	135.85	8.5993	8.22393	0.0213193
		20	20	Lysine	554.25	703	16.2448	31.3033	0.00293607
		21	20	Cystine	181.571	189.85	10.9075	11.0673	1
PolyPhen2	≥0.80	20	17	Age of Diagnosis	29.925	17.4118	3.55747	2.21137	0.0728887
		20	20	Stone Episodes	2.55	3.65	0.789653	2.19362	1
		22	22	Number Interventions	2.59091	2.72727	0.64014	0.558995	1
		21	19	Arginine	132.857	328.368	19.842	27.9068	0.000359394
		21	19	Ornithine	99.0952	138	8.18212	8.3673	0.0128402
		21	19	Lysine	564.524	699.474	18.5557	32.7865	0.0128189
		22	19	Cystine	180.091	192	10.5048	11.4437	1
PolyPhen2	≥0.85	20	17	Age of Diagnosis	29.925	17.4118	3.55747	2.21137	0.0728887
		20	20	Stone Episodes	2.55	3.65	0.789653	2.19362	1
		22	22	Number Interventions	2.59091	2.72727	0.64014	0.558995	1
		21	19	Arginine	132.857	328.368	19.842	27.9068	0.000359394
		21	19	Ornithine	99.0952	138	8.18212	8.3673	0.0128402
		21	19	Lysine	564.524	699.474	18.5557	32.7865	0.0128189
		22	19	Cystine	180.091	192	10.5048	11.4437	1
PolyPhen2	≥0.90	22	15	Age of Diagnosis	30.1591	15.4	3.29032	1.73699	0.0117427
		22	18	Stone Episodes	2.45455	3.88889	0.71993	2.4373	1
		24	20	Number Interventions	2.41667	2.95	0.59866	0.591497	1
		23	17	Arginine	147.565	331.471	20.9048	30.9924	0.00105595
		23	17	Ornithine	106.087	133.118	9.33181	7.65856	0.0963675
		23	17	Lysine	581.087	692.941	22.1322	34.5002	0.0746831
		24	17	Cystine	178.958	195	9.7636	12.4313	1
PolyPhen2	≥0.95	22	15	Age of Diagnosis	30.1591	15.4	3.29032	1.73699	0.0117427
		22	18	Stone Episodes	2.45455	3.88889	0.71993	2.4373	1
		24	20	Number Interventions	2.41667	2.95	0.59866	0.591497	1
		23	17	Arginine	147.565	331.471	20.9048	30.9924	0.00105595
		23	17	Ornithine	106.087	133.118	9.33181	7.65856	0.0963675
		23	17	Lysine	581.087	692.941	22.1322	34.5002	0.0746831
		24	17	Cystine	178.958	195	9.7636	12.4313	1
SIFT	≤0.050	18	19	Age of Diagnosis	29.3611	19.2632	3.83904	2.49308	0.374434
		19	21	Stone Episodes	2.84211	3.33333	0.806636	2.10026	1
		21	23	Number Interventions	3.09524	2.26087	0.689737	0.499871	1
		20	20	Arginine	139.95	311.5	21.2778	30.2036	0.00290488
		20	20	Ornithine	103.3	131.85	9.11508	8.49714	0.139689
		20	20	Lysine	567.75	689.5	24.0405	29.2923	0.0136999
		21	20	Cystine	182.381	189	10.8275	11.1836	1
SIFT	≤0.045	19	18	Age of Diagnosis	30.0263	18	3.69179	2.27231	0.129082
		20	20	Stone Episodes	2.75	3.45	0.770765	2.20463	1
		22	22	Number Interventions	2.95455	2.36364	0.67252	0.511959	1
		21	19	Arginine	145.667	314.211	21.0311	31.7089	0.00407221
		21	19	Ornithine	109.095	126.947	10.4286	7.31556	0.501082
		21	19	Lysine	583.143	678.895	27.5653	28.7821	0.0685305
		22	19	Cystine	180.5	191.526	10.4936	11.4839	1
SIFT	≤0.040	19	18	Age of Diagnosis	30.0263	18	3.69179	2.27231	0.129082
		20	20	Stone Episodes	2.75	3.45	0.770765	2.20463	1
		22	22	Number Interventions	2.95455	2.36364	0.67252	0.511959	1
		21	19	Arginine	145.667	314.211	21.0311	31.7089	0.00407221
		21	19	Ornithine	109.095	126.947	10.4286	7.31556	0.501082
		21	19	Lysine	583.143	678.895	27.5653	28.7821	0.0685305
		22	19	Cystine	180.5	191.526	10.4936	11.4839	1
SIFT	≤0.035	19	18	Age of Diagnosis	30.0263	18	3.69179	2.27231	0.129082
		20	20	Stone Episodes	2.75	3.45	0.770765	2.20463	1
		22	22	Number Interventions	2.95455	2.36364	0.67252	0.511959	1
		21	19	Arginine	145.667	314.211	21.0311	31.7089	0.00407221
		21	19	Ornithine	109.095	126.947	10.4286	7.31556	0.501082
		21	19	Lysine	583.143	678.895	27.5653	28.7821	0.0685305
		22	19	Cystine	180.5	191.526	10.4936	11.4839	1
SIFT	≤0.030	19	18	Age of Diagnosis	30.0263	18	3.69179	2.27231	0.129082
		20	20	Stone Episodes	2.75	3.45	0.770765	2.20463	1
		22	22	Number Interventions	2.95455	2.36364	0.67252	0.511959	1
		21	19	Arginine	145.667	314.211	21.0311	31.7089	0.00407221
		21	19	Ornithine	109.095	126.947	10.4286	7.31556	0.501082
		21	19	Lysine	583.143	678.895	27.5653	28.7821	0.0685305
		22	19	Cystine	180.5	191.526	10.4936	11.4839	1
SIFT	≤0.025	19	18	Age of Diagnosis	30.0263	18	3.69179	2.27231	0.129082
		20	20	Stone Episodes	2.75	3.45	0.770765	2.20463	1
		22	22	Number Interventions	2.95455	2.36364	0.67252	0.511959	1
		21	19	Arginine	145.667	314.211	21.0311	31.7089	0.00407221
		21	19	Ornithine	109.095	126.947	10.4286	7.31556	0.501082
		21	19	Lysine	583.143	678.895	27.5653	28.7821	0.0685305
		22	19	Cystine	180.5	191.526	10.4936	11.4839	1
SIFT	≤0.020	19	18	Age of Diagnosis	30.0263	18	3.69179	2.27231	0.129082
		20	20	Stone Episodes	2.75	3.45	0.770765	2.20463	1
		22	22	Number Interventions	2.95455	2.36364	0.67252	0.511959	1
		21	19	Arginine	145.667	314.211	21.0311	31.7089	0.00407221
		21	19	Ornithine	109.095	126.947	10.4286	7.31556	0.501082
		21	19	Lysine	583.143	678.895	27.5653	28.7821	0.0685305
		22	19	Cystine	180.5	191.526	10.4936	11.4839	1
SIFT	≤0.015	19	18	Age of Diagnosis	30.0263	18	3.69179	2.27231	0.129082
		20	20	Stone Episodes	2.75	3.45	0.770765	2.20463	1
		22	22	Number Interventions	2.95455	2.36364	0.67252	0.511959	1
		21	19	Arginine	145.667	314.211	21.0311	31.7089	0.00407221
		21	19	Ornithine	109.095	126.947	10.4286	7.31556	0.501082
		21	19	Lysine	583.143	678.895	27.5653	28.7821	0.0685305
		22	19	Cystine	180.5	191.526	10.4936	11.4839	1
SIFT	≤0.010	19	18	Age of Diagnosis	30.0263	18	3.69179	2.27231	0.129082
		20	20	Stone Episodes	2.75	3.45	0.770765	2.20463	1
		22	22	Number Interventions	2.95455	2.36364	0.67252	0.511959	1
		21	19	Arginine	145.667	314.211	21.0311	31.7089	0.00407221
		21	19	Ornithine	109.095	126.947	10.4286	7.31556	0.501082
		21	19	Lysine	583.143	678.895	27.5653	28.7821	0.0685305
		22	19	Cystine	180.5	191.526	10.4936	11.4839	1
SIFT	≤0.005	21	16	Age of Diagnosis	30.5	15.875	3.43234	1.69282	0.0184979
		22	18	Stone Episodes	2.5	3.83333	0.719999	2.43913	1
		24	20	Number Interventions	2.70833	2.6	0.638383	0.535085	1
		23	17	Arginine	144.783	335.235	19.8762	30.8299	0.000756392
		23	17	Ornithine	107.348	131.412	9.58499	7.42911	0.179931
		23	17	Lysine	594.043	675.412	26.5021	31.7268	0.255798
		24	17	Cystine	178	196.353	9.75497	12.3276	1
Mutation Assessor	>1.9	18	19	Age of Diagnosis	30.6389	18.0526	3.84882	2.15004	0.0885443
		18	22	Stone Episodes	2.27778	3.77273	0.708518	2.02894	1
		20	24	Number Interventions	2.4	2.875	0.608709	0.587652	1
		19	21	Arginine	134	308.714	21.4606	28.9086	0.00198709
		19	21	Ornithine	106.895	127.238	11.152	6.98601	0.258693
		19	21	Lysine	560.632	690.143	23.5228	28.3413	0.00485314
		20	21	Cystine	184.4	186.762	11.0042	11.035	1
Mutation Assessor	>2.1	19	18	Age of Diagnosis	30.2895	17.7222	3.65735	2.24599	0.0545779
		19	21	Stone Episodes	2.15789	3.95238	0.680828	2.11961	1
		21	23	Number Interventions	2.28571	3	0.590169	0.599736	1
		20	20	Arginine	138.25	313.2	20.7981	30.0239	0.00224472
		20	20	Ornithine	106.3	128.85	10.5964	7.14632	0.179087
		20	20	Lysine	571.1	686.15	24.6491	29.4985	0.0204016
		21	20	Cystine	182.714	188.65	10.6019	11.4302	1
Mutation Assessor	>2.3	19	18	Age of Diagnosis	30.2895	17.7222	3.65735	2.24599	0.0545779
		19	21	Stone Episodes	2.15789	3.95238	0.680828	2.11961	1
		21	23	Number Interventions	2.28571	3	0.590169	0.599736	1
		20	20	Arginine	138.25	313.2	20.7981	30.0239	0.00224472
		20	20	Ornithine	106.3	128.85	10.5964	7.14632	0.179087
		20	20	Lysine	571.1	686.15	24.6491	29.4985	0.0204016
		21	20	Cystine	182.714	188.65	10.6019	11.4302	1
Mutation Assessor	>2.5	20	17	Age of Diagnosis	31.075	16.0588	3.55747	1.60071	0.0124031
		20	20	Stone Episodes	2.05	4.15	0.65484	2.21867	1
		22	22	Number Interventions	2.18182	3.13636	0.572215	0.611207	1
		21	19	Arginine	134.143	326.947	20.2048	28.1355	0.000403349
		21	19	Ornithine	105.19	131.263	10.1401	7.09041	0.0887531
		21	19	Lysine	574.714	688.211	23.7229	31.0182	0.0308951
		22	19	Cystine	181.318	190.579	10.2045	11.8757	1
Mutation Assessor	>2.7	22	15	Age of Diagnosis	28.9318	17.2	3.55055	1.58325	0.160216
		22	18	Stone Episodes	2	4.44444	0.595801	2.46176	1
		24	20	Number Interventions	2.41667	2.95	0.551404	0.65484	1
		23	17	Arginine	134.826	348.706	19.0397	25.8965	7.39413e-05
		23	17	Ornithine	103.739	136.294	9.30451	6.91161	0.023836
		23	17	Lysine	570.043	707.882	22.3689	30.6185	0.00290917
		24	17	Cystine	182.292	190.294	9.85042	12.5759	1
Mutation Assessor	>2.9	24	13	Age of Diagnosis	27.6042	17.8462	3.37604	1.76085	0.640746
		25	15	Stone Episodes	1.88	5.13333	0.536408	2.93236	1
		27	17	Number Interventions	2.44444	3	0.547809	0.664211	1
		26	14	Arginine	140.577	383.857	18.1958	18.0356	8.07116e-06
		26	14	Ornithine	107.038	137.143	8.67844	7.3968	0.0717665
		26	14	Lysine	590.308	699.786	24.6053	32.4219	0.0297281
		27	14	Cystine	183.222	190.214	9.49559	13.5607	1
Mutation Assessor	>3.1	24	13	Age of Diagnosis	27.6042	17.8462	3.37604	1.76085	0.640746
		25	15	Stone Episodes	1.88	5.13333	0.536408	2.93236	1
		27	17	Number Interventions	2.44444	3	0.547809	0.664211	1
		26	14	Arginine	140.577	383.857	18.1958	18.0356	8.07116e-06
		26	14	Ornithine	107.038	137.143	8.67844	7.3968	0.0717665
		26	14	Lysine	590.308	699.786	24.6053	32.4219	0.0297281
		27	14	Cystine	183.222	190.214	9.49559	13.5607	1
Mutation Assessor	>3.3	25	12	Age of Diagnosis	27.26	17.75	3.25642	1.91139	0.807331
		26	14	Stone Episodes	2.23077	4.71429	0.623409	3.11753	1
		28	16	Number Interventions	2.67857	2.625	0.577473	0.583631	1
		27	13	Arginine	144	395.462	17.8404	14.9128	7.40372e-06
		27	13	Ornithine	106.667	140.231	8.35911	7.25997	0.0463351
		27	13	Lysine	593.519	701.538	23.8932	34.9684	0.0565832
		28	13	Cystine	180.75	196.077	9.47827	13.2076	1
Mutation Assessor	>3.5	25	12	Age of Diagnosis	27.26	17.75	3.25642	1.91139	0.807331
		26	14	Stone Episodes	2.23077	4.71429	0.623409	3.11753	1
		28	16	Number Interventions	2.67857	2.625	0.577473	0.583631	1
		27	13	Arginine	144	395.462	17.8404	14.9128	7.40372e-06
		27	13	Ornithine	106.667	140.231	8.35911	7.25997	0.0463351
		27	13	Lysine	593.519	701.538	23.8932	34.9684	0.0565832
		28	13	Cystine	180.75	196.077	9.47827	13.2076	1
Mutation Assessor	>3.7	26	11	Age of Diagnosis	27.0962	17.2727	3.13295	2.0275	0.586498
		27	13	Stone Episodes	2.22222	4.92308	0.599937	3.35976	1
		29	15	Number Interventions	2.62069	2.73333	0.560203	0.613085	1
		28	12	Arginine	151.143	399.75	18.6163	15.5272	1.30913e-05
		28	12	Ornithine	107.643	140.75	8.11397	7.8722	0.0628304
		28	12	Lysine	594.429	708.417	23.042	37.272	0.0591079
		29	12	Cystine	181.138	196.417	9.15382	14.3535	1
FATHMM	<-1.5	0	37	Age of Diagnosis	NaN	24.1757	NA	2.38522	NA
		0	40	Stone Episodes	NaN	3.1	NA	1.15403	NA
		0	44	Number Interventions	NaN	2.65909	NA	0.420087	NA
		0	40	Arginine	NaN	225.725	NA	22.8287	NA
		0	40	Ornithine	NaN	117.575	NA	6.56134	NA
		0	40	Lysine	NaN	628.625	NA	21.0905	NA
		0	41	Cystine	NaN	185.61	NA	7.69921	NA
FATHMM	<-2.5	0	37	Age of Diagnosis	NaN	24.1757	NA	2.38522	NA
		0	40	Stone Episodes	NaN	3.1	NA	1.15403	NA
		0	44	Number Interventions	NaN	2.65909	NA	0.420087	NA
		0	40	Arginine	NaN	225.725	NA	22.8287	NA
		0	40	Ornithine	NaN	117.575	NA	6.56134	NA
		0	40	Lysine	NaN	628.625	NA	21.0905	NA
		0	41	Cystine	NaN	185.61	NA	7.69921	NA
FATHMM	<-3.5	0	37	Age of Diagnosis	NaN	24.1757	NA	2.38522	NA
		0	40	Stone Episodes	NaN	3.1	NA	1.15403	NA
		0	44	Number Interventions	NaN	2.65909	NA	0.420087	NA
		0	40	Arginine	NaN	225.725	NA	22.8287	NA
		0	40	Ornithine	NaN	117.575	NA	6.56134	NA
		0	40	Lysine	NaN	628.625	NA	21.0905	NA
		0	41	Cystine	NaN	185.61	NA	7.69921	NA
FATHMM	<-4.5	2	35	Age of Diagnosis	35	23.5571	15	2.40455	1
		4	36	Stone Episodes	1.75	3.25	0.478714	1.28073	1
		4	40	Number Interventions	3.5	2.575	1.55456	0.439824	1
		4	36	Arginine	276.75	220.056	47.5541	24.7894	1
		4	36	Ornithine	133	115.861	12.0485	7.147	1
		4	36	Lysine	672	623.806	95.1543	21.3974	1
		4	37	Cystine	142.75	190.243	8.98494	8.13294	0.287241
FATHMM	<-5.5	4	33	Age of Diagnosis	30.75	23.3788	7.27295	2.52816	1
		6	34	Stone Episodes	3	3.11765	1.65328	1.33362	1
		6	38	Number Interventions	3.83333	2.47368	1.53659	0.424594	1
		6	34	Arginine	229.167	225.118	49.6349	25.6641	1
		6	34	Ornithine	116.5	117.765	13.3834	7.42029	1
		6	34	Lysine	646.333	625.5	65.8294	22.3744	1
		6	35	Cystine	141.167	193.229	8.46726	8.25956	0.0651531
FATHMM	<-6.5	29	8	Age of Diagnosis	26.2931	16.5	2.87352	2.20389	0.729901
		32	8	Stone Episodes	2.0625	7.25	0.509857	5.42399	1
		34	10	Number Interventions	2.5	3.2	0.48553	0.85375	1
		33	7	Arginine	189.212	397.857	22.8568	15.3537	0.00387974
		33	7	Ornithine	111.394	146.714	7.09259	12.7554	0.174122
		33	7	Lysine	602.394	752.286	21.1809	46.3946	0.0567327
		33	8	Cystine	181.455	202.75	8.57146	17.2748	1
FATHMM	<-7.5	29	8	Age of Diagnosis	26.2931	16.5	2.87352	2.20389	0.729901
		33	7	Stone Episodes	2.06061	8	0.494169	6.20292	1
		35	9	Number Interventions	2.48571	3.33333	0.47167	0.942809	1
		33	7	Arginine	189.212	397.857	22.8568	15.3537	0.00387974
		33	7	Ornithine	111.394	146.714	7.09259	12.7554	0.174122
		33	7	Lysine	602.394	752.286	21.1809	46.3946	0.0567327
		34	7	Cystine	181.147	207.286	8.32122	19.2474	1
FATHMM	<-8.5	29	8	Age of Diagnosis	26.2931	16.5	2.87352	2.20389	0.729901
		33	7	Stone Episodes	2.06061	8	0.494169	6.20292	1
		35	9	Number Interventions	2.48571	3.33333	0.47167	0.942809	1
		33	7	Arginine	189.212	397.857	22.8568	15.3537	0.00387974
		33	7	Ornithine	111.394	146.714	7.09259	12.7554	0.174122
		33	7	Lysine	602.394	752.286	21.1809	46.3946	0.0567327
		34	7	Cystine	181.147	207.286	8.32122	19.2474	1
FATHMM	<-9.5	29	8	Age of Diagnosis	26.2931	16.5	2.87352	2.20389	0.729901
		33	7	Stone Episodes	2.06061	8	0.494169	6.20292	1
		35	9	Number Interventions	2.48571	3.33333	0.47167	0.942809	1
		33	7	Arginine	189.212	397.857	22.8568	15.3537	0.00387974
		33	7	Ornithine	111.394	146.714	7.09259	12.7554	0.174122
		33	7	Lysine	602.394	752.286	21.1809	46.3946	0.0567327
		34	7	Cystine	181.147	207.286	8.32122	19.2474	1
FATHMM	<-10.5	29	8	Age of Diagnosis	26.2931	16.5	2.87352	2.20389	0.729901
		33	7	Stone Episodes	2.06061	8	0.494169	6.20292	1
		35	9	Number Interventions	2.48571	3.33333	0.47167	0.942809	1
		33	7	Arginine	189.212	397.857	22.8568	15.3537	0.00387974
		33	7	Ornithine	111.394	146.714	7.09259	12.7554	0.174122
		33	7	Lysine	602.394	752.286	21.1809	46.3946	0.0567327
		34	7	Cystine	181.147	207.286	8.32122	19.2474	1
Condel	>0.522	1	36	Age of Diagnosis	50	23.4583	NA	2.33889	0.853943
		1	39	Stone Episodes	1	3.15385	NA	1.18272	1
		1	43	Number Interventions	1	2.69767	NA	0.428155	1
		1	39	Arginine	143	227.846	NA	23.3204	1
		1	39	Ornithine	113	117.692	NA	6.73071	1
		1	39	Lysine	461	632.923	NA	21.1843	1
		1	40	Cystine	129	187.025	NA	7.75965	0.973824
Condel	>0.572	1	36	Age of Diagnosis	50	23.4583	NA	2.33889	0.853943
		1	39	Stone Episodes	1	3.15385	NA	1.18272	1
		1	43	Number Interventions	1	2.69767	NA	0.428155	1
		1	39	Arginine	143	227.846	NA	23.3204	1
		1	39	Ornithine	113	117.692	NA	6.73071	1
		1	39	Lysine	461	632.923	NA	21.1843	1
		1	40	Cystine	129	187.025	NA	7.75965	0.973824
Condel	>0.622	19	18	Age of Diagnosis	30.2895	17.7222	3.65735	2.24599	0.0545779
		19	21	Stone Episodes	2.15789	3.95238	0.680828	2.11961	1
		21	23	Number Interventions	2.28571	3	0.590169	0.599736	1
		20	20	Arginine	138.25	313.2	20.7981	30.0239	0.00224472
		20	20	Ornithine	106.3	128.85	10.5964	7.14632	0.179087
		20	20	Lysine	571.1	686.15	24.6491	29.4985	0.0204016
		21	20	Cystine	182.714	188.65	10.6019	11.4302	1
Condel	>0.672	25	12	Age of Diagnosis	27.26	17.75	3.25642	1.91139	0.807331
		26	14	Stone Episodes	2.23077	4.71429	0.623409	3.11753	1
		28	16	Number Interventions	2.67857	2.625	0.577473	0.583631	1
		27	13	Arginine	144	395.462	17.8404	14.9128	7.40372e-06
		27	13	Ornithine	106.667	140.231	8.35911	7.25997	0.0463351
		27	13	Lysine	593.519	701.538	23.8932	34.9684	0.0565832
		28	13	Cystine	180.75	196.077	9.47827	13.2076	1
Condel	>0.722	27	10	Age of Diagnosis	26.8333	17	3.02612	2.22111	0.631764
		29	11	Stone Episodes	2.17241	5.54545	0.559444	3.96889	1
		31	13	Number Interventions	2.6129	2.76923	0.523999	0.7085	1
		30	10	Arginine	163.867	411.3	19.4972	16.0202	3.84396e-05
		30	10	Ornithine	109	143.3	7.65176	9.06648	0.0870045
		30	10	Lysine	598.467	719.1	21.7553	43.843	0.10578
		31	10	Cystine	178.258	208.4	8.78537	14.3629	0.566031
Condel	>0.772	29	8	Age of Diagnosis	26.2931	16.5	2.87352	2.20389	0.729901
		33	7	Stone Episodes	2.06061	8	0.494169	6.20292	1
		35	9	Number Interventions	2.48571	3.33333	0.47167	0.942809	1
		33	7	Arginine	189.212	397.857	22.8568	15.3537	0.00387974
		33	7	Ornithine	111.394	146.714	7.09259	12.7554	0.174122
		33	7	Lysine	602.394	752.286	21.1809	46.3946	0.0567327
		34	7	Cystine	181.147	207.286	8.32122	19.2474	1
Condel	>0.822	29	8	Age of Diagnosis	26.2931	16.5	2.87352	2.20389	0.729901
		33	7	Stone Episodes	2.06061	8	0.494169	6.20292	1
		35	9	Number Interventions	2.48571	3.33333	0.47167	0.942809	1
		33	7	Arginine	189.212	397.857	22.8568	15.3537	0.00387974
		33	7	Ornithine	111.394	146.714	7.09259	12.7554	0.174122
		33	7	Lysine	602.394	752.286	21.1809	46.3946	0.0567327
		34	7	Cystine	181.147	207.286	8.32122	19.2474	1
Condel	>0.872	29	8	Age of Diagnosis	26.2931	16.5	2.87352	2.20389	0.729901
		33	7	Stone Episodes	2.06061	8	0.494169	6.20292	1
		35	9	Number Interventions	2.48571	3.33333	0.47167	0.942809	1
		33	7	Arginine	189.212	397.857	22.8568	15.3537	0.00387974
		33	7	Ornithine	111.394	146.714	7.09259	12.7554	0.174122
		33	7	Lysine	602.394	752.286	21.1809	46.3946	0.0567327
		34	7	Cystine	181.147	207.286	8.32122	19.2474	1
Condel	>0.922	29	8	Age of Diagnosis	26.2931	16.5	2.87352	2.20389	0.729901
		33	7	Stone Episodes	2.06061	8	0.494169	6.20292	1
		35	9	Number Interventions	2.48571	3.33333	0.47167	0.942809	1
		33	7	Arginine	189.212	397.857	22.8568	15.3537	0.00387974
		33	7	Ornithine	111.394	146.714	7.09259	12.7554	0.174122
		33	7	Lysine	602.394	752.286	21.1809	46.3946	0.0567327
		34	7	Cystine	181.147	207.286	8.32122	19.2474	1
Condel	>0.972	29	8	Age of Diagnosis	26.2931	16.5	2.87352	2.20389	0.729901
		33	7	Stone Episodes	2.06061	8	0.494169	6.20292	1
		35	9	Number Interventions	2.48571	3.33333	0.47167	0.942809	1
		33	7	Arginine	189.212	397.857	22.8568	15.3537	0.00387974
		33	7	Ornithine	111.394	146.714	7.09259	12.7554	0.174122
		33	7	Lysine	602.394	752.286	21.1809	46.3946	0.0567327
		34	7	Cystine	181.147	207.286	8.32122	19.2474	1
CADD	≥10.0	0	37	Age of Diagnosis	NaN	24.1757	NA	2.38522	NA
		0	40	Stone Episodes	NaN	3.1	NA	1.15403	NA
		0	44	Number Interventions	NaN	2.65909	NA	0.420087	NA
		0	40	Arginine	NaN	225.725	NA	22.8287	NA
		0	40	Ornithine	NaN	117.575	NA	6.56134	NA
		0	40	Lysine	NaN	628.625	NA	21.0905	NA
		0	41	Cystine	NaN	185.61	NA	7.69921	NA
CADD	≥12.5	0	37	Age of Diagnosis	NaN	24.1757	NA	2.38522	NA
		0	40	Stone Episodes	NaN	3.1	NA	1.15403	NA
		0	44	Number Interventions	NaN	2.65909	NA	0.420087	NA
		0	40	Arginine	NaN	225.725	NA	22.8287	NA
		0	40	Ornithine	NaN	117.575	NA	6.56134	NA
		0	40	Lysine	NaN	628.625	NA	21.0905	NA
		0	41	Cystine	NaN	185.61	NA	7.69921	NA
CADD	≥15.0	1	36	Age of Diagnosis	50	23.4583	NA	2.33889	0.853943
		1	39	Stone Episodes	1	3.15385	NA	1.18272	1
		1	43	Number Interventions	1	2.69767	NA	0.428155	1
		1	39	Arginine	143	227.846	NA	23.3204	1
		1	39	Ornithine	113	117.692	NA	6.73071	1
		1	39	Lysine	461	632.923	NA	21.1843	1
		1	40	Cystine	129	187.025	NA	7.75965	0.973824
CADD	≥17.5	1	36	Age of Diagnosis	50	23.4583	NA	2.33889	0.853943
		1	39	Stone Episodes	1	3.15385	NA	1.18272	1
		1	43	Number Interventions	1	2.69767	NA	0.428155	1
		1	39	Arginine	143	227.846	NA	23.3204	1
		1	39	Ornithine	113	117.692	NA	6.73071	1
		1	39	Lysine	461	632.923	NA	21.1843	1
		1	40	Cystine	129	187.025	NA	7.75965	0.973824
CADD	≥20.0	1	36	Age of Diagnosis	50	23.4583	NA	2.33889	0.853943
		1	39	Stone Episodes	1	3.15385	NA	1.18272	1
		1	43	Number Interventions	1	2.69767	NA	0.428155	1
		1	39	Arginine	143	227.846	NA	23.3204	1
		1	39	Ornithine	113	117.692	NA	6.73071	1
		1	39	Lysine	461	632.923	NA	21.1843	1
		1	40	Cystine	129	187.025	NA	7.75965	0.973824
CADD	≥22.5	1	36	Age of Diagnosis	50	23.4583	NA	2.33889	0.853943
		1	39	Stone Episodes	1	3.15385	NA	1.18272	1
		1	43	Number Interventions	1	2.69767	NA	0.428155	1
		1	39	Arginine	143	227.846	NA	23.3204	1
		1	39	Ornithine	113	117.692	NA	6.73071	1
		1	39	Lysine	461	632.923	NA	21.1843	1
		1	40	Cystine	129	187.025	NA	7.75965	0.973824
CADD	≥25.0	7	30	Age of Diagnosis	26.2857	23.6833	6.24391	2.60465	1
		7	33	Stone Episodes	2.28571	3.27273	1.47542	1.36949	1
		7	37	Number Interventions	2.85714	2.62162	1.35275	0.438999	1
		7	33	Arginine	167.714	238.03	33.3857	26.4293	1
		7	33	Ornithine	111	118.97	19.6747	6.91774	1
		7	33	Lysine	622	630.03	63.0657	22.3286	1
		7	34	Cystine	154.429	192.029	15.9804	8.3529	0.41281
CADD	≥27.5	24	13	Age of Diagnosis	27.7292	17.6154	3.36394	1.73404	0.50437
		25	15	Stone Episodes	2.32	4.4	0.636972	2.92249	1
		27	17	Number Interventions	2.59259	2.76471	0.550212	0.667135	1
		25	15	Arginine	151.72	349.067	22.0235	27.3302	0.000571522
		25	15	Ornithine	104.56	139.267	8.61957	7.3319	0.0204138
		25	15	Lysine	577.88	713.2	21.2526	34.5881	0.0119103
		27	14	Cystine	180.519	195.429	9.1888	14.0434	1
CADD	≥30.0	24	13	Age of Diagnosis	27.7292	17.6154	3.36394	1.73404	0.50437
		25	15	Stone Episodes	2.32	4.4	0.636972	2.92249	1
		27	17	Number Interventions	2.59259	2.76471	0.550212	0.667135	1
		25	15	Arginine	151.72	349.067	22.0235	27.3302	0.000571522
		25	15	Ornithine	104.56	139.267	8.61957	7.3319	0.0204138
		25	15	Lysine	577.88	713.2	21.2526	34.5881	0.0119103
		27	14	Cystine	180.519	195.429	9.1888	14.0434	1
CADD	≥32.5	26	11	Age of Diagnosis	26.5962	18.4545	3.19832	1.94639	1
		28	12	Stone Episodes	2.17857	5.25	0.579759	3.63511	1
		30	14	Number Interventions	2.6	2.78571	0.541603	0.656151	1
		28	12	Arginine	155.25	390.167	20.5453	15.1557	5.42946e-05
		28	12	Ornithine	107.536	141	8.10178	7.84799	0.0551445
		28	12	Lysine	595.857	705.083	23.1425	37.8188	0.0857402
		30	11	Cystine	181.533	196.727	8.91205	15.4503	1

## Sheet: Table 4
Table S4 - Results of sample grouping for thresholding of prediction methods, for patients with mutations in SLC7A9
Method	Threshold	Group 1 Sample Number	Group 2 Sample Number	Group 3 Sample Number	Group 4 Sample Number	Phenotype Mesurement	Group 1 Mean	Group 2 Mean	Group 3 Mean	Group 4 Mean	Group 1 Standard Error	Group 2 Standard Error	Group 3 Standard Error	Group 4 Standard Error	p-value (group 1-2)	p-value (group 1-3)	p-value (group 1-4)	p-value (group 2-3)	p-value (group 2-4)	p-value (group 3-4)
PolyPhen2	≥0.50	2	5	7	16	Age of Diagnosis	50.5	34.2	35.8571	21.5625	10.5	9.06311	6.33745	2.61242	1	1	0.204899	1	1	0.574875
		2	5	5	11	Stone Episodes	2	3	1.2	2.09091	0	2.50998	0.489898	0.624566	1	1	1	1	1	1
		2	5	7	16	Interventions	2.5	1	0.857143	2.6875	0.5	0.447214	0.459221	0.603592	1	1	1	1	1	0.600371
		2	5	7	14	Arginine	107	153.2	129.286	317.714	19	90.2416	60.869	32.1846	1	1	0.466667	1	1	0.140024
		2	5	7	14	Ornithine	119	92.2	98.2857	125.643	34	38.4687	23.9987	9.98384	1	1	1	1	1	0.656416
		2	5	7	14	Lysine	537	542	552.286	696.429	22	156.306	95.3452	42.3976	1	1	0.7	1	1	1
		2	5	7	15	Cystine	183.5	157.8	167	195.267	10.5	53.8353	16.6905	17.1179	1	1	1	1	1	1
PolyPhen2	≥0.55	2	5	7	16	Age of Diagnosis	50.5	34.2	35.8571	21.5625	10.5	9.06311	6.33745	2.61242	1	1	0.204899	1	1	0.574875
		2	5	5	11	Stone Episodes	2	3	1.2	2.09091	0	2.50998	0.489898	0.624566	1	1	1	1	1	1
		2	5	7	16	Interventions	2.5	1	0.857143	2.6875	0.5	0.447214	0.459221	0.603592	1	1	1	1	1	0.600371
		2	5	7	14	Arginine	107	153.2	129.286	317.714	19	90.2416	60.869	32.1846	1	1	0.466667	1	1	0.140024
		2	5	7	14	Ornithine	119	92.2	98.2857	125.643	34	38.4687	23.9987	9.98384	1	1	1	1	1	0.656416
		2	5	7	14	Lysine	537	542	552.286	696.429	22	156.306	95.3452	42.3976	1	1	0.7	1	1	1
		2	5	7	15	Cystine	183.5	157.8	167	195.267	10.5	53.8353	16.6905	17.1179	1	1	1	1	1	1
PolyPhen2	≥0.60	2	5	9	14	Age of Diagnosis	50.5	34.2	34.6667	20.2857	10.5	9.06311	4.96096	2.78818	1	1	0.223633	1	1	0.242885
		2	5	7	9	Stone Episodes	2	3	0.857143	2.55556	0	2.50998	0.404061	0.668977	1	1	1	1	1	0.401556
		2	5	9	14	Interventions	2.5	1	0.666667	3.07143	0.5	0.447214	0.372678	0.624274	1	0.650946	1	1	0.842939	0.0668257
		2	5	9	12	Arginine	107	153.2	178.667	312.083	19	90.2416	57.0584	37.323	1	1	0.615385	1	1	0.484973
		2	5	9	12	Ornithine	119	92.2	98.2222	130.25	34	38.4687	18.5733	10.9095	1	1	1	1	1	0.484973
		2	5	9	12	Lysine	537	542	563.556	712	22	156.306	73.3398	48.0948	1	1	0.923077	1	1	1
		2	5	9	13	Cystine	183.5	157.8	168.889	198.308	10.5	53.8353	13.0346	19.6464	1	1	1	1	1	1
PolyPhen2	≥0.65	2	5	9	14	Age of Diagnosis	50.5	34.2	34.6667	20.2857	10.5	9.06311	4.96096	2.78818	1	1	0.223633	1	1	0.242885
		2	5	7	9	Stone Episodes	2	3	0.857143	2.55556	0	2.50998	0.404061	0.668977	1	1	1	1	1	0.401556
		2	5	9	14	Interventions	2.5	1	0.666667	3.07143	0.5	0.447214	0.372678	0.624274	1	0.650946	1	1	0.842939	0.0668257
		2	5	9	12	Arginine	107	153.2	178.667	312.083	19	90.2416	57.0584	37.323	1	1	0.615385	1	1	0.484973
		2	5	9	12	Ornithine	119	92.2	98.2222	130.25	34	38.4687	18.5733	10.9095	1	1	1	1	1	0.484973
		2	5	9	12	Lysine	537	542	563.556	712	22	156.306	73.3398	48.0948	1	1	0.923077	1	1	1
		2	5	9	13	Cystine	183.5	157.8	168.889	198.308	10.5	53.8353	13.0346	19.6464	1	1	1	1	1	1
PolyPhen2	≥0.70	2	5	10	13	Age of Diagnosis	50.5	34.2	34.2	19.5385	10.5	9.06311	4.46169	2.9014	1	1	0.235154	1	1	0.139617
		2	5	8	8	Stone Episodes	2	3	0.75	2.875	0	2.50998	0.365963	0.666481	1	0.924044	1	1	1	0.0793653
		2	5	10	13	Interventions	2.5	1	0.6	3.30769	0.5	0.447214	0.339935	0.624136	1	0.497962	1	1	0.499287	0.017114
		2	5	10	11	Arginine	107	153.2	175.2	327.364	19	90.2416	51.1522	37.3018	1	1	0.717949	1	1	0.249901
		2	5	10	11	Ornithine	119	92.2	100.4	131.182	34	38.4687	16.7546	11.9071	1	1	1	1	1	0.801262
		2	5	10	11	Lysine	537	542	566.5	722.818	22	156.306	65.6632	51.3351	1	1	1	1	1	0.690323
		2	5	10	12	Cystine	183.5	157.8	162.6	206	10.5	53.8353	13.2466	19.6527	1	1	1	1	1	0.562829
PolyPhen2	≥0.75	2	5	10	13	Age of Diagnosis	50.5	34.2	34.2	19.5385	10.5	9.06311	4.46169	2.9014	1	1	0.235154	1	1	0.139617
		2	5	8	8	Stone Episodes	2	3	0.75	2.875	0	2.50998	0.365963	0.666481	1	0.924044	1	1	1	0.0793653
		2	5	10	13	Interventions	2.5	1	0.6	3.30769	0.5	0.447214	0.339935	0.624136	1	0.497962	1	1	0.499287	0.017114
		2	5	10	11	Arginine	107	153.2	175.2	327.364	19	90.2416	51.1522	37.3018	1	1	0.717949	1	1	0.249901
		2	5	10	11	Ornithine	119	92.2	100.4	131.182	34	38.4687	16.7546	11.9071	1	1	1	1	1	0.801262
		2	5	10	11	Lysine	537	542	566.5	722.818	22	156.306	65.6632	51.3351	1	1	1	1	1	0.690323
		2	5	10	12	Cystine	183.5	157.8	162.6	206	10.5	53.8353	13.2466	19.6527	1	1	1	1	1	0.562829
PolyPhen2	≥0.80	2	5	10	13	Age of Diagnosis	50.5	34.2	34.2	19.5385	10.5	9.06311	4.46169	2.9014	1	1	0.235154	1	1	0.139617
		2	5	8	8	Stone Episodes	2	3	0.75	2.875	0	2.50998	0.365963	0.666481	1	0.924044	1	1	1	0.0793653
		2	5	10	13	Interventions	2.5	1	0.6	3.30769	0.5	0.447214	0.339935	0.624136	1	0.497962	1	1	0.499287	0.017114
		2	5	10	11	Arginine	107	153.2	175.2	327.364	19	90.2416	51.1522	37.3018	1	1	0.717949	1	1	0.249901
		2	5	10	11	Ornithine	119	92.2	100.4	131.182	34	38.4687	16.7546	11.9071	1	1	1	1	1	0.801262
		2	5	10	11	Lysine	537	542	566.5	722.818	22	156.306	65.6632	51.3351	1	1	1	1	1	0.690323
		2	5	10	12	Cystine	183.5	157.8	162.6	206	10.5	53.8353	13.2466	19.6527	1	1	1	1	1	0.562829
PolyPhen2	≥0.85	2	5	12	11	Age of Diagnosis	50.5	34.2	33.3333	17.8182	10.5	9.06311	3.80258	3.05947	1	1	0.179487	1	0.881222	0.061979
		2	5	9	7	Stone Episodes	2	3	0.888889	3	0	2.50998	0.351364	0.755929	1	1	1	1	1	0.157996
		2	5	12	11	Interventions	2.5	1	1.25	3.09091	0.5	0.447214	0.524043	0.719274	1	1	1	1	0.925922	0.202704
		2	5	11	10	Arginine	107	153.2	196.273	319.4	19	90.2416	50.8417	40.2879	1	1	0.848485	1	1	0.801262
		2	5	11	10	Ornithine	119	92.2	106.091	128	34	38.4687	16.1884	12.6851	1	1	1	1	1	1
		2	5	11	10	Lysine	537	542	587.364	715.5	22	156.306	62.9524	56.1734	1	1	1	1	1	1
		2	5	11	11	Cystine	183.5	157.8	164	208.545	10.5	53.8353	12.0635	21.3471	1	1	1	1	1	0.427952
PolyPhen2	≥0.90	2	5	13	10	Age of Diagnosis	50.5	34.2	33.6154	15.9	10.5	9.06311	3.50922	2.63502	1	1	0.212121	1	0.602909	0.0148772
		2	5	9	7	Stone Episodes	2	3	0.888889	3	0	2.50998	0.351364	0.755929	1	1	1	1	1	0.157996
		2	5	13	10	Interventions	2.5	1	1.23077	3.3	0.5	0.447214	0.482433	0.760847	1	1	1	1	0.736798	0.164765
		2	5	12	9	Arginine	107	153.2	198.083	330.667	19	90.2416	46.4472	43.2461	1	1	1	1	1	0.570803
		2	5	12	9	Ornithine	119	92.2	106.417	130	34	38.4687	14.7815	14.005	1	1	1	1	1	1
		2	5	12	9	Lysine	537	542	616.583	690.778	22	156.306	64.4693	56.3944	1	1	1	1	1	1
		2	5	12	10	Cystine	183.5	157.8	178.333	195.8	10.5	53.8353	18.0753	18.9319	1	1	1	1	1	1
PolyPhen2	≥0.95	2	5	13	10	Age of Diagnosis	50.5	34.2	33.6154	15.9	10.5	9.06311	3.50922	2.63502	1	1	0.212121	1	0.602909	0.0148772
		2	5	9	7	Stone Episodes	2	3	0.888889	3	0	2.50998	0.351364	0.755929	1	1	1	1	1	0.157996
		2	5	13	10	Interventions	2.5	1	1.23077	3.3	0.5	0.447214	0.482433	0.760847	1	1	1	1	0.736798	0.164765
		2	5	12	9	Arginine	107	153.2	198.083	330.667	19	90.2416	46.4472	43.2461	1	1	1	1	1	0.570803
		2	5	12	9	Ornithine	119	92.2	106.417	130	34	38.4687	14.7815	14.005	1	1	1	1	1	1
		2	5	12	9	Lysine	537	542	616.583	690.778	22	156.306	64.4693	56.3944	1	1	1	1	1	1
		2	5	12	10	Cystine	183.5	157.8	178.333	195.8	10.5	53.8353	18.0753	18.9319	1	1	1	1	1	1
SIFT	≤0.050	1	6	3	20	Age of Diagnosis	61	35.1667	39	23.95	NA	7.46287	9.07377	2.91771	1	1	0.814249	1	1	0.922039
		1	6	2	14	Stone Episodes	2	2.83333	2	1.78571	NA	2.05616	1	0.51546	1	1	1	1	1	1
		1	6	3	20	Interventions	2	1.33333	1.33333	2.25	NA	0.494413	0.881917	0.527531	1	1	1	1	1	1
		1	6	3	18	Arginine	126	142.333	57	287.889	NA	74.4789	10.504	34.8706	1	1	1	1	0.76665	0.326316
		1	6	3	18	Ornithine	153	91	80.6667	122.5	NA	31.4325	12.1974	11.4946	1	1	1	1	1	0.557895
		1	6	3	18	Lysine	515	544.833	493	674.278	NA	127.655	82.6559	47.1554	1	1	1	1	1	1
		1	6	3	19	Cystine	194	160.333	139	193.737	NA	44.0293	20.5994	13.9694	1	1	1	1	1	0.657233
SIFT	≤0.045	1	6	3	20	Age of Diagnosis	61	35.1667	39	23.95	NA	7.46287	9.07377	2.91771	1	1	0.814249	1	1	0.922039
		1	6	2	14	Stone Episodes	2	2.83333	2	1.78571	NA	2.05616	1	0.51546	1	1	1	1	1	1
		1	6	3	20	Interventions	2	1.33333	1.33333	2.25	NA	0.494413	0.881917	0.527531	1	1	1	1	1	1
		1	6	3	18	Arginine	126	142.333	57	287.889	NA	74.4789	10.504	34.8706	1	1	1	1	0.76665	0.326316
		1	6	3	18	Ornithine	153	91	80.6667	122.5	NA	31.4325	12.1974	11.4946	1	1	1	1	1	0.557895
		1	6	3	18	Lysine	515	544.833	493	674.278	NA	127.655	82.6559	47.1554	1	1	1	1	1	1
		1	6	3	19	Cystine	194	160.333	139	193.737	NA	44.0293	20.5994	13.9694	1	1	1	1	1	0.657233
SIFT	≤0.040	1	6	3	20	Age of Diagnosis	61	35.1667	39	23.95	NA	7.46287	9.07377	2.91771	1	1	0.814249	1	1	0.922039
		1	6	2	14	Stone Episodes	2	2.83333	2	1.78571	NA	2.05616	1	0.51546	1	1	1	1	1	1
		1	6	3	20	Interventions	2	1.33333	1.33333	2.25	NA	0.494413	0.881917	0.527531	1	1	1	1	1	1
		1	6	3	18	Arginine	126	142.333	57	287.889	NA	74.4789	10.504	34.8706	1	1	1	1	0.76665	0.326316
		1	6	3	18	Ornithine	153	91	80.6667	122.5	NA	31.4325	12.1974	11.4946	1	1	1	1	1	0.557895
		1	6	3	18	Lysine	515	544.833	493	674.278	NA	127.655	82.6559	47.1554	1	1	1	1	1	1
		1	6	3	19	Cystine	194	160.333	139	193.737	NA	44.0293	20.5994	13.9694	1	1	1	1	1	0.657233
SIFT	≤0.035	1	6	4	19	Age of Diagnosis	61	35.1667	33.25	24.3684	NA	7.46287	8.61564	3.04375	1	1	0.828061	1	1	1
		1	6	3	13	Stone Episodes	2	2.83333	1.66667	1.84615	NA	2.05616	0.666667	0.552919	1	1	1	1	1	1
		1	6	4	19	Interventions	2	1.33333	1	2.36842	NA	0.494413	0.707107	0.541875	1	1	1	1	1	1
		1	6	4	17	Arginine	126	142.333	107	289.706	NA	74.4789	50.5487	36.9356	1	1	1	1	0.750685	0.453801
		1	6	4	17	Ornithine	153	91	80	125.118	NA	31.4325	8.65063	11.8715	1	1	1	1	1	0.219883
		1	6	4	17	Lysine	515	544.833	544	672.941	NA	127.655	77.5693	49.9958	1	1	1	1	1	1
		1	6	4	18	Cystine	194	160.333	154.5	193.333	NA	44.0293	21.2701	14.7622	1	1	1	1	1	1
SIFT	≤0.030	1	6	4	19	Age of Diagnosis	61	35.1667	33.25	24.3684	NA	7.46287	8.61564	3.04375	1	1	0.828061	1	1	1
		1	6	3	13	Stone Episodes	2	2.83333	1.66667	1.84615	NA	2.05616	0.666667	0.552919	1	1	1	1	1	1
		1	6	4	19	Interventions	2	1.33333	1	2.36842	NA	0.494413	0.707107	0.541875	1	1	1	1	1	1
		1	6	4	17	Arginine	126	142.333	107	289.706	NA	74.4789	50.5487	36.9356	1	1	1	1	0.750685	0.453801
		1	6	4	17	Ornithine	153	91	80	125.118	NA	31.4325	8.65063	11.8715	1	1	1	1	1	0.219883
		1	6	4	17	Lysine	515	544.833	544	672.941	NA	127.655	77.5693	49.9958	1	1	1	1	1	1
		1	6	4	18	Cystine	194	160.333	154.5	193.333	NA	44.0293	21.2701	14.7622	1	1	1	1	1	1
SIFT	≤0.025	2	5	6	17	Age of Diagnosis	50.5	34.2	38.6667	21.4118	10.5	9.06311	6.72144	2.45857	1	1	0.197737	1	1	0.248886
		2	5	4	12	Stone Episodes	2	3	1.25	2	0	2.50998	0.629153	0.57735	1	1	1	1	1	1
		2	5	6	17	Interventions	2.5	1	0.666667	2.64706	0.5	0.447214	0.494413	0.568416	1	1	1	1	1	0.36289
		2	5	6	15	Arginine	107	153.2	77.1667	326	19	90.2416	37.2034	31.0868	1	1	0.411765	1	0.82985	0.00490196
		2	5	6	15	Ornithine	119	92.2	76.6667	132.467	34	38.4687	12.3279	11.5304	1	1	1	1	1	0.0585655
		2	5	6	15	Lysine	537	542	485.5	713.533	22	156.306	80.5141	43.0169	1	1	0.617647	1	1	0.25516
		2	5	6	16	Cystine	183.5	157.8	155.833	197.688	10.5	53.8353	14.6775	16.1943	1	1	1	1	1	0.789339
SIFT	≤0.020	2	5	6	17	Age of Diagnosis	50.5	34.2	38.6667	21.4118	10.5	9.06311	6.72144	2.45857	1	1	0.197737	1	1	0.248886
		2	5	4	12	Stone Episodes	2	3	1.25	2	0	2.50998	0.629153	0.57735	1	1	1	1	1	1
		2	5	6	17	Interventions	2.5	1	0.666667	2.64706	0.5	0.447214	0.494413	0.568416	1	1	1	1	1	0.36289
		2	5	6	15	Arginine	107	153.2	77.1667	326	19	90.2416	37.2034	31.0868	1	1	0.411765	1	0.82985	0.00490196
		2	5	6	15	Ornithine	119	92.2	76.6667	132.467	34	38.4687	12.3279	11.5304	1	1	1	1	1	0.0585655
		2	5	6	15	Lysine	537	542	485.5	713.533	22	156.306	80.5141	43.0169	1	1	0.617647	1	1	0.25516
		2	5	6	16	Cystine	183.5	157.8	155.833	197.688	10.5	53.8353	14.6775	16.1943	1	1	1	1	1	0.789339
SIFT	≤0.015	2	5	7	16	Age of Diagnosis	50.5	34.2	35.8571	21.5625	10.5	9.06311	6.33745	2.61242	1	1	0.204899	1	1	0.574875
		2	5	5	11	Stone Episodes	2	3	1.2	2.09091	0	2.50998	0.489898	0.624566	1	1	1	1	1	1
		2	5	7	16	Interventions	2.5	1	0.857143	2.6875	0.5	0.447214	0.459221	0.603592	1	1	1	1	1	0.600371
		2	5	7	14	Arginine	107	153.2	129.286	317.714	19	90.2416	60.869	32.1846	1	1	0.466667	1	1	0.140024
		2	5	7	14	Ornithine	119	92.2	98.2857	125.643	34	38.4687	23.9987	9.98384	1	1	1	1	1	0.656416
		2	5	7	14	Lysine	537	542	552.286	696.429	22	156.306	95.3452	42.3976	1	1	0.7	1	1	1
		2	5	7	15	Cystine	183.5	157.8	167	195.267	10.5	53.8353	16.6905	17.1179	1	1	1	1	1	1
SIFT	≤0.010	2	5	7	16	Age of Diagnosis	50.5	34.2	35.8571	21.5625	10.5	9.06311	6.33745	2.61242	1	1	0.204899	1	1	0.574875
		2	5	5	11	Stone Episodes	2	3	1.2	2.09091	0	2.50998	0.489898	0.624566	1	1	1	1	1	1
		2	5	7	16	Interventions	2.5	1	0.857143	2.6875	0.5	0.447214	0.459221	0.603592	1	1	1	1	1	0.600371
		2	5	7	14	Arginine	107	153.2	129.286	317.714	19	90.2416	60.869	32.1846	1	1	0.466667	1	1	0.140024
		2	5	7	14	Ornithine	119	92.2	98.2857	125.643	34	38.4687	23.9987	9.98384	1	1	1	1	1	0.656416
		2	5	7	14	Lysine	537	542	552.286	696.429	22	156.306	95.3452	42.3976	1	1	0.7	1	1	1
		2	5	7	15	Cystine	183.5	157.8	167	195.267	10.5	53.8353	16.6905	17.1179	1	1	1	1	1	1
SIFT	≤0.005	3	6	9	12	Age of Diagnosis	50.3333	31.1667	31.4444	20.5833	6.06447	7.48072	5.16697	3.18961	1	0.803287	0.0797459	1	1	1
		3	5	7	8	Stone Episodes	1.33333	4	2.28571	1	0.666667	2.40832	0.808122	0.327327	1	1	1	1	1	1
		3	6	9	12	Interventions	1.66667	1.83333	1.77778	2.25	0.881917	0.703167	0.722222	0.697669	1	1	1	1	1	1
		3	6	9	10	Arginine	72	206.5	197.222	310.3	36.6788	83.6177	54.7654	42.1721	1	1	0.195804	1	1	1
		3	6	9	10	Ornithine	80.6667	113.333	103.111	129.6	43.0671	27.8851	18.5521	12.5691	1	1	1	1	1	1
		3	6	9	10	Lysine	400.667	652.833	619.556	670.5	136.924	95.7871	87.5373	51.7346	1	1	0.342657	1	1	1
		3	6	9	11	Cystine	130.333	192.5	204.889	169.455	53.5112	38.2089	22.2807	15.5887	1	1	1	1	1	1
Mutation Assessor	>1.9	2	5	6	17	Age of Diagnosis	50.5	34.2	42.1667	20.1765	10.5	9.06311	5.06897	2.27233	1	1	0.197252	1	1	0.0203226
		2	5	3	13	Stone Episodes	2	3	1.33333	1.92308	0	2.50998	0.881917	0.536627	1	1	1	1	1	1
		2	5	6	17	Interventions	2.5	1	0.833333	2.58824	0.5	0.447214	0.477261	0.581952	1	1	1	1	1	0.978967
		2	5	6	15	Arginine	107	153.2	70.6667	328.6	19	90.2416	30.9641	30.5456	1	1	0.411765	1	0.82985	0.00309598
		2	5	6	15	Ornithine	119	92.2	82	130.333	34	38.4687	13.5376	12.0145	1	1	1	1	1	0.25516
		2	5	6	15	Lysine	537	542	525.667	697.467	22	156.306	107.21	39.9173	1	1	0.617647	1	1	0.785604
		2	5	6	16	Cystine	183.5	157.8	178.333	189.25	10.5	53.8353	33.5884	13.3359	1	1	1	1	1	1
Mutation Assessor	>2.1	2	5	8	15	Age of Diagnosis	50.5	34.2	39.25	18.8	10.5	9.06311	4.2584	2.31187	1	1	0.21315	1	1	0.00866893
		2	5	5	11	Stone Episodes	2	3	0.8	2.27273	0	2.50998	0.583095	0.57352	1	1	1	1	1	0.643443
		2	5	8	15	Interventions	2.5	1	0.625	2.93333	0.5	0.447214	0.375	0.605268	1	0.646755	1	1	1	0.128942
		2	5	8	13	Arginine	107	153.2	140.875	325.077	19	90.2416	51.5906	35.1501	1	1	0.533333	1	0.820261	0.054214
		2	5	8	13	Ornithine	119	92.2	86	135.308	34	38.4687	10.7985	13.2173	1	1	1	1	1	0.211627
		2	5	8	13	Lysine	537	542	545	712	22	156.306	79.6474	44.7615	1	1	0.8	1	1	0.529205
		2	5	8	14	Cystine	183.5	157.8	177.625	191.214	10.5	53.8353	24.7408	15.1604	1	1	1	1	1	1
Mutation Assessor	>2.3	2	5	8	15	Age of Diagnosis	50.5	34.2	39.25	18.8	10.5	9.06311	4.2584	2.31187	1	1	0.21315	1	1	0.00866893
		2	5	5	11	Stone Episodes	2	3	0.8	2.27273	0	2.50998	0.583095	0.57352	1	1	1	1	1	0.643443
		2	5	8	15	Interventions	2.5	1	0.625	2.93333	0.5	0.447214	0.375	0.605268	1	0.646755	1	1	1	0.128942
		2	5	8	13	Arginine	107	153.2	140.875	325.077	19	90.2416	51.5906	35.1501	1	1	0.533333	1	0.820261	0.054214
		2	5	8	13	Ornithine	119	92.2	86	135.308	34	38.4687	10.7985	13.2173	1	1	1	1	1	0.211627
		2	5	8	13	Lysine	537	542	545	712	22	156.306	79.6474	44.7615	1	1	0.8	1	1	0.529205
		2	5	8	14	Cystine	183.5	157.8	177.625	191.214	10.5	53.8353	24.7408	15.1604	1	1	1	1	1	1
Mutation Assessor	>2.5	2	5	12	11	Age of Diagnosis	50.5	34.2	34.8333	16.1818	10.5	9.06311	3.57778	2.40007	1	1	0.179487	1	0.701394	0.00688608
		2	5	8	8	Stone Episodes	2	3	0.875	2.75	0	2.50998	0.398098	0.700765	1	1	1	1	1	0.249419
		2	5	12	11	Interventions	2.5	1	1.16667	3.18182	0.5	0.447214	0.51981	0.698286	1	1	1	1	0.664553	0.123182
		2	5	11	10	Arginine	107	153.2	175.909	341.8	19	90.2416	44.7076	40.2508	1	1	0.848485	1	0.694639	0.111098
		2	5	11	10	Ornithine	119	92.2	95.3636	139.8	34	38.4687	10.7511	15.9044	1	1	1	1	1	0.504009
		2	5	11	10	Lysine	537	542	586	717	22	156.306	62.1703	56.8495	1	1	1	1	1	1
		2	5	11	11	Cystine	183.5	157.8	173.273	199.273	10.5	53.8353	19.0087	17.4731	1	1	1	1	1	0.752241
Mutation Assessor	>2.7	2	5	13	10	Age of Diagnosis	50.5	34.2	33.6154	15.9	10.5	9.06311	3.50922	2.63502	1	1	0.212121	1	0.602909	0.0148772
		2	5	9	7	Stone Episodes	2	3	0.888889	3	0	2.50998	0.351364	0.755929	1	1	1	1	1	0.157996
		2	5	13	10	Interventions	2.5	1	1.23077	3.3	0.5	0.447214	0.482433	0.760847	1	1	1	1	0.736798	0.164765
		2	5	12	9	Arginine	107	153.2	198.083	330.667	19	90.2416	46.4472	43.2461	1	1	1	1	1	0.570803
		2	5	12	9	Ornithine	119	92.2	106.417	130	34	38.4687	14.7815	14.005	1	1	1	1	1	1
		2	5	12	9	Lysine	537	542	616.583	690.778	22	156.306	64.4693	56.3944	1	1	1	1	1	1
		2	5	12	10	Cystine	183.5	157.8	178.333	195.8	10.5	53.8353	18.0753	18.9319	1	1	1	1	1	1
Mutation Assessor	>2.9	2	5	13	10	Age of Diagnosis	50.5	34.2	33.6154	15.9	10.5	9.06311	3.50922	2.63502	1	1	0.212121	1	0.602909	0.0148772
		2	5	9	7	Stone Episodes	2	3	0.888889	3	0	2.50998	0.351364	0.755929	1	1	1	1	1	0.157996
		2	5	13	10	Interventions	2.5	1	1.23077	3.3	0.5	0.447214	0.482433	0.760847	1	1	1	1	0.736798	0.164765
		2	5	12	9	Arginine	107	153.2	198.083	330.667	19	90.2416	46.4472	43.2461	1	1	1	1	1	0.570803
		2	5	12	9	Ornithine	119	92.2	106.417	130	34	38.4687	14.7815	14.005	1	1	1	1	1	1
		2	5	12	9	Lysine	537	542	616.583	690.778	22	156.306	64.4693	56.3944	1	1	1	1	1	1
		2	5	12	10	Cystine	183.5	157.8	178.333	195.8	10.5	53.8353	18.0753	18.9319	1	1	1	1	1	1
Mutation Assessor	>3.1	2	5	14	9	Age of Diagnosis	50.5	34.2	32.8571	15.1111	10.5	9.06311	3.33621	2.81091	1	0.916227	0.254545	1	0.500838	0.0140582
		2	5	9	7	Stone Episodes	2	3	0.888889	3	0	2.50998	0.351364	0.755929	1	1	1	1	1	0.157996
		2	5	14	9	Interventions	2.5	1	1.21429	3.55556	0.5	0.447214	0.44695	0.801234	1	1	1	1	0.550472	0.126193
		2	5	13	8	Arginine	107	153.2	199.308	345.25	19	90.2416	42.7427	46.1642	1	1	1	1	0.891997	0.311868
		2	5	13	8	Ornithine	119	92.2	105.462	134.5	34	38.4687	13.6305	15.038	1	1	1	1	1	1
		2	5	13	8	Lysine	537	542	610.231	710.375	22	156.306	59.6424	59.9601	1	1	1	1	1	1
		2	5	13	9	Cystine	183.5	157.8	176.462	200.444	10.5	53.8353	16.7319	20.5197	1	1	1	1	1	0.929232
Mutation Assessor	>3.3	2	5	14	9	Age of Diagnosis	50.5	34.2	32.8571	15.1111	10.5	9.06311	3.33621	2.81091	1	0.916227	0.254545	1	0.500838	0.0140582
		2	5	9	7	Stone Episodes	2	3	0.888889	3	0	2.50998	0.351364	0.755929	1	1	1	1	1	0.157996
		2	5	14	9	Interventions	2.5	1	1.21429	3.55556	0.5	0.447214	0.44695	0.801234	1	1	1	1	0.550472	0.126193
		2	5	13	8	Arginine	107	153.2	199.308	345.25	19	90.2416	42.7427	46.1642	1	1	1	1	0.891997	0.311868
		2	5	13	8	Ornithine	119	92.2	105.462	134.5	34	38.4687	13.6305	15.038	1	1	1	1	1	1
		2	5	13	8	Lysine	537	542	610.231	710.375	22	156.306	59.6424	59.9601	1	1	1	1	1	1
		2	5	13	9	Cystine	183.5	157.8	176.462	200.444	10.5	53.8353	16.7319	20.5197	1	1	1	1	1	0.929232
Mutation Assessor	>3.5	2	5	16	7	Age of Diagnosis	50.5	34.2	30.4375	15.5714	10.5	9.06311	3.34286	3.65707	1	0.740724	0.388889	1	1	0.161012
		2	5	11	5	Stone Episodes	2	3	1	3.6	0	2.50998	0.301511	0.927362	1	1	1	1	1	0.140644
		2	5	16	7	Interventions	2.5	1	1.25	4.14286	0.5	0.447214	0.41332	0.857143	1	1	1	1	0.330959	0.0376524
		2	5	15	6	Arginine	107	153.2	232.4	311.167	19	90.2416	43.5431	53.2537	1	1	1	1	1	1
		2	5	15	6	Ornithine	119	92.2	110.4	131.833	34	38.4687	12.9691	16.865	1	1	1	1	1	1
		2	5	15	6	Lysine	537	542	638.667	672.667	22	156.306	55.7044	70.5562	1	1	1	1	1	1
		2	5	15	7	Cystine	183.5	157.8	180.467	198.714	10.5	53.8353	14.8705	26.2866	1	1	1	1	1	1
Mutation Assessor	>3.7	2	5	16	7	Age of Diagnosis	50.5	34.2	30.4375	15.5714	10.5	9.06311	3.34286	3.65707	1	0.740724	0.388889	1	1	0.161012
		2	5	11	5	Stone Episodes	2	3	1	3.6	0	2.50998	0.301511	0.927362	1	1	1	1	1	0.140644
		2	5	16	7	Interventions	2.5	1	1.25	4.14286	0.5	0.447214	0.41332	0.857143	1	1	1	1	0.330959	0.0376524
		2	5	15	6	Arginine	107	153.2	232.4	311.167	19	90.2416	43.5431	53.2537	1	1	1	1	1	1
		2	5	15	6	Ornithine	119	92.2	110.4	131.833	34	38.4687	12.9691	16.865	1	1	1	1	1	1
		2	5	15	6	Lysine	537	542	638.667	672.667	22	156.306	55.7044	70.5562	1	1	1	1	1	1
		2	5	15	7	Cystine	183.5	157.8	180.467	198.714	10.5	53.8353	14.8705	26.2866	1	1	1	1	1	1
FATHMM	<-1.5	0	7	0	23	Age of Diagnosis	NaN	38.8571	NaN	25.913	NA	7.30762	NA	2.92185	NA	NA	NA	NA	0.897997	NA
		0	7	0	16	Stone Episodes	NaN	2.71429	NaN	1.8125	NA	1.74184	NA	0.458428	NA	NA	NA	NA	1	NA
		0	7	0	23	Interventions	NaN	1.42857	NaN	2.13043	NA	0.428571	NA	0.471749	NA	NA	NA	NA	1	NA
		0	7	0	21	Arginine	NaN	140	NaN	254.905	NA	62.9894	NA	34.8407	NA	NA	NA	NA	0.913207	NA
		0	7	0	21	Ornithine	NaN	99.8571	NaN	116.524	NA	28.0029	NA	10.4452	NA	NA	NA	NA	1	NA
		0	7	0	21	Lysine	NaN	540.571	NaN	648.381	NA	107.972	NA	43.8049	NA	NA	NA	NA	1	NA
		0	7	0	22	Cystine	NaN	165.143	NaN	186.273	NA	37.5211	NA	12.914	NA	NA	NA	NA	1	NA
FATHMM	<-2.5	1	6	3	20	Age of Diagnosis	61	35.1667	37.3333	24.2	NA	7.46287	10.729	2.89246	1	1	0.81508	1	1	1
		1	6	2	14	Stone Episodes	2	2.83333	2	1.78571	NA	2.05616	1	0.51546	1	1	1	1	1	1
		1	6	3	20	Interventions	2	1.33333	1.33333	2.25	NA	0.494413	0.881917	0.527531	1	1	1	1	1	1
		1	6	3	18	Arginine	126	142.333	127.333	276.167	NA	74.4789	65.448	37.3627	1	1	1	1	0.875782	1
		1	6	3	18	Ornithine	153	91	84.3333	121.889	NA	31.4325	10.5883	11.649	1	1	1	1	1	1
		1	6	3	18	Lysine	515	544.833	594.333	657.389	NA	127.655	83.4692	49.6359	1	1	1	1	1	1
		1	6	3	19	Cystine	194	160.333	170	188.842	NA	44.0293	20.5994	14.6681	1	1	1	1	1	1
FATHMM	<-3.5	6	6	16	2	Age of Diagnosis	35.5	29.3333	27.4375	20	7.68006	8.89444	3.37635	8	1	1	1	1	1	1
		6	4	12	1	Stone Episodes	3.16667	2.25	1.58333	1	1.99025	1.03078	0.542976	NA	1	1	1	1	1	1
		6	6	16	2	Interventions	1.66667	1.83333	1.9375	3.5	0.421637	0.749074	0.587855	2.5	1	1	1	1	1	1
		6	6	15	1	Arginine	162	248	232.4	387	69.8365	81.2531	40.6727	NA	1	1	1	1	1	1
		6	6	15	1	Ornithine	108.167	126.333	105.867	151	31.6411	24.1256	11.8156	NA	1	1	1	1	1	1
		6	6	15	1	Lysine	571.167	692.5	594.067	907	122.518	88.0268	50.5	NA	1	1	1	1	1	1
		6	6	15	2	Cystine	174	180.833	178.6	223	43.1409	41.161	11.3414	22	1	1	1	1	1	1
FATHMM	<-4.5	6	6	16	2	Age of Diagnosis	35.5	29.3333	27.4375	20	7.68006	8.89444	3.37635	8	1	1	1	1	1	1
		6	4	12	1	Stone Episodes	3.16667	2.25	1.58333	1	1.99025	1.03078	0.542976	NA	1	1	1	1	1	1
		6	6	16	2	Interventions	1.66667	1.83333	1.9375	3.5	0.421637	0.749074	0.587855	2.5	1	1	1	1	1	1
		6	6	15	1	Arginine	162	248	232.4	387	69.8365	81.2531	40.6727	NA	1	1	1	1	1	1
		6	6	15	1	Ornithine	108.167	126.333	105.867	151	31.6411	24.1256	11.8156	NA	1	1	1	1	1	1
		6	6	15	1	Lysine	571.167	692.5	594.067	907	122.518	88.0268	50.5	NA	1	1	1	1	1	1
		6	6	15	2	Cystine	174	180.833	178.6	223	43.1409	41.161	11.3414	22	1	1	1	1	1	1
FATHMM	<-5.5	6	6	16	2	Age of Diagnosis	35.5	29.3333	27.4375	20	7.68006	8.89444	3.37635	8	1	1	1	1	1	1
		6	4	12	1	Stone Episodes	3.16667	2.25	1.58333	1	1.99025	1.03078	0.542976	NA	1	1	1	1	1	1
		6	6	16	2	Interventions	1.66667	1.83333	1.9375	3.5	0.421637	0.749074	0.587855	2.5	1	1	1	1	1	1
		6	6	15	1	Arginine	162	248	232.4	387	69.8365	81.2531	40.6727	NA	1	1	1	1	1	1
		6	6	15	1	Ornithine	108.167	126.333	105.867	151	31.6411	24.1256	11.8156	NA	1	1	1	1	1	1
		6	6	15	1	Lysine	571.167	692.5	594.067	907	122.518	88.0268	50.5	NA	1	1	1	1	1	1
		6	6	15	2	Cystine	174	180.833	178.6	223	43.1409	41.161	11.3414	22	1	1	1	1	1	1
FATHMM	<-6.5	6	6	16	2	Age of Diagnosis	35.5	29.3333	27.4375	20	7.68006	8.89444	3.37635	8	1	1	1	1	1	1
		6	4	12	1	Stone Episodes	3.16667	2.25	1.58333	1	1.99025	1.03078	0.542976	NA	1	1	1	1	1	1
		6	6	16	2	Interventions	1.66667	1.83333	1.9375	3.5	0.421637	0.749074	0.587855	2.5	1	1	1	1	1	1
		6	6	15	1	Arginine	162	248	232.4	387	69.8365	81.2531	40.6727	NA	1	1	1	1	1	1
		6	6	15	1	Ornithine	108.167	126.333	105.867	151	31.6411	24.1256	11.8156	NA	1	1	1	1	1	1
		6	6	15	1	Lysine	571.167	692.5	594.067	907	122.518	88.0268	50.5	NA	1	1	1	1	1	1
		6	6	15	2	Cystine	174	180.833	178.6	223	43.1409	41.161	11.3414	22	1	1	1	1	1	1
FATHMM	<-7.5	6	6	16	2	Age of Diagnosis	35.5	29.3333	27.4375	20	7.68006	8.89444	3.37635	8	1	1	1	1	1	1
		6	4	12	1	Stone Episodes	3.16667	2.25	1.58333	1	1.99025	1.03078	0.542976	NA	1	1	1	1	1	1
		6	6	16	2	Interventions	1.66667	1.83333	1.9375	3.5	0.421637	0.749074	0.587855	2.5	1	1	1	1	1	1
		6	6	15	1	Arginine	162	248	232.4	387	69.8365	81.2531	40.6727	NA	1	1	1	1	1	1
		6	6	15	1	Ornithine	108.167	126.333	105.867	151	31.6411	24.1256	11.8156	NA	1	1	1	1	1	1
		6	6	15	1	Lysine	571.167	692.5	594.067	907	122.518	88.0268	50.5	NA	1	1	1	1	1	1
		6	6	15	2	Cystine	174	180.833	178.6	223	43.1409	41.161	11.3414	22	1	1	1	1	1	1
FATHMM	<-8.5	6	6	16	2	Age of Diagnosis	35.5	29.3333	27.4375	20	7.68006	8.89444	3.37635	8	1	1	1	1	1	1
		6	4	12	1	Stone Episodes	3.16667	2.25	1.58333	1	1.99025	1.03078	0.542976	NA	1	1	1	1	1	1
		6	6	16	2	Interventions	1.66667	1.83333	1.9375	3.5	0.421637	0.749074	0.587855	2.5	1	1	1	1	1	1
		6	6	15	1	Arginine	162	248	232.4	387	69.8365	81.2531	40.6727	NA	1	1	1	1	1	1
		6	6	15	1	Ornithine	108.167	126.333	105.867	151	31.6411	24.1256	11.8156	NA	1	1	1	1	1	1
		6	6	15	1	Lysine	571.167	692.5	594.067	907	122.518	88.0268	50.5	NA	1	1	1	1	1	1
		6	6	15	2	Cystine	174	180.833	178.6	223	43.1409	41.161	11.3414	22	1	1	1	1	1	1
FATHMM	<-9.5	6	6	16	2	Age of Diagnosis	35.5	29.3333	27.4375	20	7.68006	8.89444	3.37635	8	1	1	1	1	1	1
		6	4	12	1	Stone Episodes	3.16667	2.25	1.58333	1	1.99025	1.03078	0.542976	NA	1	1	1	1	1	1
		6	6	16	2	Interventions	1.66667	1.83333	1.9375	3.5	0.421637	0.749074	0.587855	2.5	1	1	1	1	1	1
		6	6	15	1	Arginine	162	248	232.4	387	69.8365	81.2531	40.6727	NA	1	1	1	1	1	1
		6	6	15	1	Ornithine	108.167	126.333	105.867	151	31.6411	24.1256	11.8156	NA	1	1	1	1	1	1
		6	6	15	1	Lysine	571.167	692.5	594.067	907	122.518	88.0268	50.5	NA	1	1	1	1	1	1
		6	6	15	2	Cystine	174	180.833	178.6	223	43.1409	41.161	11.3414	22	1	1	1	1	1	1
FATHMM	<-10.5	6	6	16	2	Age of Diagnosis	35.5	29.3333	27.4375	20	7.68006	8.89444	3.37635	8	1	1	1	1	1	1
		6	4	12	1	Stone Episodes	3.16667	2.25	1.58333	1	1.99025	1.03078	0.542976	NA	1	1	1	1	1	1
		6	6	16	2	Interventions	1.66667	1.83333	1.9375	3.5	0.421637	0.749074	0.587855	2.5	1	1	1	1	1	1
		6	6	15	1	Arginine	162	248	232.4	387	69.8365	81.2531	40.6727	NA	1	1	1	1	1	1
		6	6	15	1	Ornithine	108.167	126.333	105.867	151	31.6411	24.1256	11.8156	NA	1	1	1	1	1	1
		6	6	15	1	Lysine	571.167	692.5	594.067	907	122.518	88.0268	50.5	NA	1	1	1	1	1	1
		6	6	15	2	Cystine	174	180.833	178.6	223	43.1409	41.161	11.3414	22	1	1	1	1	1	1
Condel	>0.522	1	6	2	21	Age of Diagnosis	40	38.6667	49.5	23.6667	NA	8.64356	7.5	2.66756	1	1	1	1	1	0.303674
		1	6	1	15	Stone Episodes	2	2.83333	0	1.93333	NA	2.05616	NA	0.472749	1	1	1	1	1	1
		1	6	2	21	Interventions	3	1.16667	0	2.33333	NA	0.401386	0	0.494413	1	1	1	1	1	0.725666
		1	6	2	19	Arginine	88	148.667	17.5	279.895	NA	73.8213	9.5	33.5545	1	1	1	1	0.741897	0.0666667
		1	6	2	19	Ornithine	85	102.333	70	121.421	NA	33.0037	42	10.4728	1	1	1	1	1	1
		1	6	2	19	Lysine	559	537.5	368.5	677.842	NA	127.703	201.5	40.1591	1	1	1	1	1	0.6
		1	6	2	20	Cystine	173	163.833	158.5	189.05	NA	44.3685	22.5	13.9867	1	1	1	1	1	1
Condel	>0.572	2	5	8	15	Age of Diagnosis	50.5	34.2	39.25	18.8	10.5	9.06311	4.2584	2.31187	1	1	0.21315	1	1	0.00866893
		2	5	5	11	Stone Episodes	2	3	0.8	2.27273	0	2.50998	0.583095	0.57352	1	1	1	1	1	0.643443
		2	5	8	15	Interventions	2.5	1	0.625	2.93333	0.5	0.447214	0.375	0.605268	1	0.646755	1	1	1	0.128942
		2	5	8	13	Arginine	107	153.2	140.875	325.077	19	90.2416	51.5906	35.1501	1	1	0.533333	1	0.820261	0.054214
		2	5	8	13	Ornithine	119	92.2	86	135.308	34	38.4687	10.7985	13.2173	1	1	1	1	1	0.211627
		2	5	8	13	Lysine	537	542	545	712	22	156.306	79.6474	44.7615	1	1	0.8	1	1	0.529205
		2	5	8	14	Cystine	183.5	157.8	177.625	191.214	10.5	53.8353	24.7408	15.1604	1	1	1	1	1	1
Condel	>0.622	2	5	13	10	Age of Diagnosis	50.5	34.2	33.6154	15.9	10.5	9.06311	3.50922	2.63502	1	1	0.212121	1	0.602909	0.0148772
		2	5	9	7	Stone Episodes	2	3	0.888889	3	0	2.50998	0.351364	0.755929	1	1	1	1	1	0.157996
		2	5	13	10	Interventions	2.5	1	1.23077	3.3	0.5	0.447214	0.482433	0.760847	1	1	1	1	0.736798	0.164765
		2	5	12	9	Arginine	107	153.2	198.083	330.667	19	90.2416	46.4472	43.2461	1	1	1	1	1	0.570803
		2	5	12	9	Ornithine	119	92.2	106.417	130	34	38.4687	14.7815	14.005	1	1	1	1	1	1
		2	5	12	9	Lysine	537	542	616.583	690.778	22	156.306	64.4693	56.3944	1	1	1	1	1	1
		2	5	12	10	Cystine	183.5	157.8	178.333	195.8	10.5	53.8353	18.0753	18.9319	1	1	1	1	1	1
Condel	>0.672	2	5	14	9	Age of Diagnosis	50.5	34.2	32.8571	15.1111	10.5	9.06311	3.33621	2.81091	1	0.916227	0.254545	1	0.500838	0.0140582
		2	5	9	7	Stone Episodes	2	3	0.888889	3	0	2.50998	0.351364	0.755929	1	1	1	1	1	0.157996
		2	5	14	9	Interventions	2.5	1	1.21429	3.55556	0.5	0.447214	0.44695	0.801234	1	1	1	1	0.550472	0.126193
		2	5	13	8	Arginine	107	153.2	199.308	345.25	19	90.2416	42.7427	46.1642	1	1	1	1	0.891997	0.311868
		2	5	13	8	Ornithine	119	92.2	105.462	134.5	34	38.4687	13.6305	15.038	1	1	1	1	1	1
		2	5	13	8	Lysine	537	542	610.231	710.375	22	156.306	59.6424	59.9601	1	1	1	1	1	1
		2	5	13	9	Cystine	183.5	157.8	176.462	200.444	10.5	53.8353	16.7319	20.5197	1	1	1	1	1	0.929232
Condel	>0.722	2	5	16	7	Age of Diagnosis	50.5	34.2	30.4375	15.5714	10.5	9.06311	3.34286	3.65707	1	0.740724	0.388889	1	1	0.161012
		2	5	11	5	Stone Episodes	2	3	1	3.6	0	2.50998	0.301511	0.927362	1	1	1	1	1	0.140644
		2	5	16	7	Interventions	2.5	1	1.25	4.14286	0.5	0.447214	0.41332	0.857143	1	1	1	1	0.330959	0.0376524
		2	5	15	6	Arginine	107	153.2	232.4	311.167	19	90.2416	43.5431	53.2537	1	1	1	1	1	1
		2	5	15	6	Ornithine	119	92.2	110.4	131.833	34	38.4687	12.9691	16.865	1	1	1	1	1	1
		2	5	15	6	Lysine	537	542	638.667	672.667	22	156.306	55.7044	70.5562	1	1	1	1	1	1
		2	5	15	7	Cystine	183.5	157.8	180.467	198.714	10.5	53.8353	14.8705	26.2866	1	1	1	1	1	1
Condel	>0.772	3	7	17	3	Age of Diagnosis	50.3333	32	26.5882	13.6667	6.06447	6.37704	3.28327	7.83865	0.816667	0.208346	0.7	1	0.816667	1
		3	5	13	2	Stone Episodes	1.33333	4	1.61538	1.5	0.666667	2.40832	0.500493	0.5	1	1	1	1	1	1
		3	7	17	3	Interventions	1.66667	1.71429	2	2.66667	0.881917	0.606092	0.555719	1.66667	1	1	1	1	1	1
		3	7	16	2	Arginine	72	208.143	249.375	335	36.6788	70.6889	41.6609	52	1	0.968008	1	1	1	1
		3	7	16	2	Ornithine	80.6667	112.857	110.938	169.5	43.0671	23.572	12.1602	18.5	1	1	1	1	1	0.823529
		3	7	16	2	Lysine	400.667	693.571	614.312	757	136.924	90.6271	51.3942	150	1	0.765738	1	1	1	1
		3	7	16	3	Cystine	130.333	213	178.812	170.333	53.5112	38.2498	10.611	54.1767	1	1	1	1	1	1
Condel	>0.822	6	6	16	2	Age of Diagnosis	35.5	29.3333	27.4375	20	7.68006	8.89444	3.37635	8	1	1	1	1	1	1
		6	4	12	1	Stone Episodes	3.16667	2.25	1.58333	1	1.99025	1.03078	0.542976	NA	1	1	1	1	1	1
		6	6	16	2	Interventions	1.66667	1.83333	1.9375	3.5	0.421637	0.749074	0.587855	2.5	1	1	1	1	1	1
		6	6	15	1	Arginine	162	248	232.4	387	69.8365	81.2531	40.6727	NA	1	1	1	1	1	1
		6	6	15	1	Ornithine	108.167	126.333	105.867	151	31.6411	24.1256	11.8156	NA	1	1	1	1	1	1
		6	6	15	1	Lysine	571.167	692.5	594.067	907	122.518	88.0268	50.5	NA	1	1	1	1	1	1
		6	6	15	2	Cystine	174	180.833	178.6	223	43.1409	41.161	11.3414	22	1	1	1	1	1	1
Condel	>0.872	6	6	16	2	Age of Diagnosis	35.5	29.3333	27.4375	20	7.68006	8.89444	3.37635	8	1	1	1	1	1	1
		6	4	12	1	Stone Episodes	3.16667	2.25	1.58333	1	1.99025	1.03078	0.542976	NA	1	1	1	1	1	1
		6	6	16	2	Interventions	1.66667	1.83333	1.9375	3.5	0.421637	0.749074	0.587855	2.5	1	1	1	1	1	1
		6	6	15	1	Arginine	162	248	232.4	387	69.8365	81.2531	40.6727	NA	1	1	1	1	1	1
		6	6	15	1	Ornithine	108.167	126.333	105.867	151	31.6411	24.1256	11.8156	NA	1	1	1	1	1	1
		6	6	15	1	Lysine	571.167	692.5	594.067	907	122.518	88.0268	50.5	NA	1	1	1	1	1	1
		6	6	15	2	Cystine	174	180.833	178.6	223	43.1409	41.161	11.3414	22	1	1	1	1	1	1
Condel	>0.922	6	6	16	2	Age of Diagnosis	35.5	29.3333	27.4375	20	7.68006	8.89444	3.37635	8	1	1	1	1	1	1
		6	4	12	1	Stone Episodes	3.16667	2.25	1.58333	1	1.99025	1.03078	0.542976	NA	1	1	1	1	1	1
		6	6	16	2	Interventions	1.66667	1.83333	1.9375	3.5	0.421637	0.749074	0.587855	2.5	1	1	1	1	1	1
		6	6	15	1	Arginine	162	248	232.4	387	69.8365	81.2531	40.6727	NA	1	1	1	1	1	1
		6	6	15	1	Ornithine	108.167	126.333	105.867	151	31.6411	24.1256	11.8156	NA	1	1	1	1	1	1
		6	6	15	1	Lysine	571.167	692.5	594.067	907	122.518	88.0268	50.5	NA	1	1	1	1	1	1
		6	6	15	2	Cystine	174	180.833	178.6	223	43.1409	41.161	11.3414	22	1	1	1	1	1	1
Condel	>0.972	6	6	16	2	Age of Diagnosis	35.5	29.3333	27.4375	20	7.68006	8.89444	3.37635	8	1	1	1	1	1	1
		6	4	12	1	Stone Episodes	3.16667	2.25	1.58333	1	1.99025	1.03078	0.542976	NA	1	1	1	1	1	1
		6	6	16	2	Interventions	1.66667	1.83333	1.9375	3.5	0.421637	0.749074	0.587855	2.5	1	1	1	1	1	1
		6	6	15	1	Arginine	162	248	232.4	387	69.8365	81.2531	40.6727	NA	1	1	1	1	1	1
		6	6	15	1	Ornithine	108.167	126.333	105.867	151	31.6411	24.1256	11.8156	NA	1	1	1	1	1	1
		6	6	15	1	Lysine	571.167	692.5	594.067	907	122.518	88.0268	50.5	NA	1	1	1	1	1	1
		6	6	15	2	Cystine	174	180.833	178.6	223	43.1409	41.161	11.3414	22	1	1	1	1	1	1
CADD	≥10.0	0	7	0	23	Age of Diagnosis	NaN	38.8571	NaN	25.913	NA	7.30762	NA	2.92185	NA	NA	NA	NA	0.897997	NA
		0	7	0	16	Stone Episodes	NaN	2.71429	NaN	1.8125	NA	1.74184	NA	0.458428	NA	NA	NA	NA	1	NA
		0	7	0	23	Interventions	NaN	1.42857	NaN	2.13043	NA	0.428571	NA	0.471749	NA	NA	NA	NA	1	NA
		0	7	0	21	Arginine	NaN	140	NaN	254.905	NA	62.9894	NA	34.8407	NA	NA	NA	NA	0.913207	NA
		0	7	0	21	Ornithine	NaN	99.8571	NaN	116.524	NA	28.0029	NA	10.4452	NA	NA	NA	NA	1	NA
		0	7	0	21	Lysine	NaN	540.571	NaN	648.381	NA	107.972	NA	43.8049	NA	NA	NA	NA	1	NA
		0	7	0	22	Cystine	NaN	165.143	NaN	186.273	NA	37.5211	NA	12.914	NA	NA	NA	NA	1	NA
CADD	≥12.5	0	7	0	23	Age of Diagnosis	NaN	38.8571	NaN	25.913	NA	7.30762	NA	2.92185	NA	NA	NA	NA	0.897997	NA
		0	7	0	16	Stone Episodes	NaN	2.71429	NaN	1.8125	NA	1.74184	NA	0.458428	NA	NA	NA	NA	1	NA
		0	7	0	23	Interventions	NaN	1.42857	NaN	2.13043	NA	0.428571	NA	0.471749	NA	NA	NA	NA	1	NA
		0	7	0	21	Arginine	NaN	140	NaN	254.905	NA	62.9894	NA	34.8407	NA	NA	NA	NA	0.913207	NA
		0	7	0	21	Ornithine	NaN	99.8571	NaN	116.524	NA	28.0029	NA	10.4452	NA	NA	NA	NA	1	NA
		0	7	0	21	Lysine	NaN	540.571	NaN	648.381	NA	107.972	NA	43.8049	NA	NA	NA	NA	1	NA
		0	7	0	22	Cystine	NaN	165.143	NaN	186.273	NA	37.5211	NA	12.914	NA	NA	NA	NA	1	NA
CADD	≥15.0	0	7	0	23	Age of Diagnosis	NaN	38.8571	NaN	25.913	NA	7.30762	NA	2.92185	NA	NA	NA	NA	0.897997	NA
		0	7	0	16	Stone Episodes	NaN	2.71429	NaN	1.8125	NA	1.74184	NA	0.458428	NA	NA	NA	NA	1	NA
		0	7	0	23	Interventions	NaN	1.42857	NaN	2.13043	NA	0.428571	NA	0.471749	NA	NA	NA	NA	1	NA
		0	7	0	21	Arginine	NaN	140	NaN	254.905	NA	62.9894	NA	34.8407	NA	NA	NA	NA	0.913207	NA
		0	7	0	21	Ornithine	NaN	99.8571	NaN	116.524	NA	28.0029	NA	10.4452	NA	NA	NA	NA	1	NA
		0	7	0	21	Lysine	NaN	540.571	NaN	648.381	NA	107.972	NA	43.8049	NA	NA	NA	NA	1	NA
		0	7	0	22	Cystine	NaN	165.143	NaN	186.273	NA	37.5211	NA	12.914	NA	NA	NA	NA	1	NA
CADD	≥17.5	0	7	0	23	Age of Diagnosis	NaN	38.8571	NaN	25.913	NA	7.30762	NA	2.92185	NA	NA	NA	NA	0.897997	NA
		0	7	0	16	Stone Episodes	NaN	2.71429	NaN	1.8125	NA	1.74184	NA	0.458428	NA	NA	NA	NA	1	NA
		0	7	0	23	Interventions	NaN	1.42857	NaN	2.13043	NA	0.428571	NA	0.471749	NA	NA	NA	NA	1	NA
		0	7	0	21	Arginine	NaN	140	NaN	254.905	NA	62.9894	NA	34.8407	NA	NA	NA	NA	0.913207	NA
		0	7	0	21	Ornithine	NaN	99.8571	NaN	116.524	NA	28.0029	NA	10.4452	NA	NA	NA	NA	1	NA
		0	7	0	21	Lysine	NaN	540.571	NaN	648.381	NA	107.972	NA	43.8049	NA	NA	NA	NA	1	NA
		0	7	0	22	Cystine	NaN	165.143	NaN	186.273	NA	37.5211	NA	12.914	NA	NA	NA	NA	1	NA
CADD	≥20.0	1	6	3	20	Age of Diagnosis	61	35.1667	39	23.95	NA	7.46287	9.07377	2.91771	1	1	0.814249	1	1	0.922039
		1	6	2	14	Stone Episodes	2	2.83333	2	1.78571	NA	2.05616	1	0.51546	1	1	1	1	1	1
		1	6	3	20	Interventions	2	1.33333	1.33333	2.25	NA	0.494413	0.881917	0.527531	1	1	1	1	1	1
		1	6	3	18	Arginine	126	142.333	57	287.889	NA	74.4789	10.504	34.8706	1	1	1	1	0.76665	0.326316
		1	6	3	18	Ornithine	153	91	80.6667	122.5	NA	31.4325	12.1974	11.4946	1	1	1	1	1	0.557895
		1	6	3	18	Lysine	515	544.833	493	674.278	NA	127.655	82.6559	47.1554	1	1	1	1	1	1
		1	6	3	19	Cystine	194	160.333	139	193.737	NA	44.0293	20.5994	13.9694	1	1	1	1	1	0.657233
CADD	≥22.5	1	6	3	20	Age of Diagnosis	61	35.1667	39	23.95	NA	7.46287	9.07377	2.91771	1	1	0.814249	1	1	0.922039
		1	6	2	14	Stone Episodes	2	2.83333	2	1.78571	NA	2.05616	1	0.51546	1	1	1	1	1	1
		1	6	3	20	Interventions	2	1.33333	1.33333	2.25	NA	0.494413	0.881917	0.527531	1	1	1	1	1	1
		1	6	3	18	Arginine	126	142.333	57	287.889	NA	74.4789	10.504	34.8706	1	1	1	1	0.76665	0.326316
		1	6	3	18	Ornithine	153	91	80.6667	122.5	NA	31.4325	12.1974	11.4946	1	1	1	1	1	0.557895
		1	6	3	18	Lysine	515	544.833	493	674.278	NA	127.655	82.6559	47.1554	1	1	1	1	1	1
		1	6	3	19	Cystine	194	160.333	139	193.737	NA	44.0293	20.5994	13.9694	1	1	1	1	1	0.657233
CADD	≥25.0	2	5	6	17	Age of Diagnosis	50.5	34.2	38.6667	21.4118	10.5	9.06311	6.72144	2.45857	1	1	0.197737	1	1	0.248886
		2	5	4	12	Stone Episodes	2	3	1.25	2	0	2.50998	0.629153	0.57735	1	1	1	1	1	1
		2	5	6	17	Interventions	2.5	1	0.666667	2.64706	0.5	0.447214	0.494413	0.568416	1	1	1	1	1	0.36289
		2	5	6	15	Arginine	107	153.2	77.1667	326	19	90.2416	37.2034	31.0868	1	1	0.411765	1	0.82985	0.00490196
		2	5	6	15	Ornithine	119	92.2	76.6667	132.467	34	38.4687	12.3279	11.5304	1	1	1	1	1	0.0585655
		2	5	6	15	Lysine	537	542	485.5	713.533	22	156.306	80.5141	43.0169	1	1	0.617647	1	1	0.25516
		2	5	6	16	Cystine	183.5	157.8	155.833	197.688	10.5	53.8353	14.6775	16.1943	1	1	1	1	1	0.789339
CADD	≥27.5	2	5	10	13	Age of Diagnosis	50.5	34.2	34.3	19.4615	10.5	9.06311	4.40215	2.92122	1	1	0.133333	1	1	0.118119
		2	5	6	10	Stone Episodes	2	3	1.16667	2.2	0	2.50998	0.477261	0.663325	1	1	1	1	1	1
		2	5	10	13	Interventions	2.5	1	1.4	2.69231	0.5	0.447214	0.6	0.673535	1	1	1	1	1	1
		2	5	9	12	Arginine	107	153.2	136.444	343.75	19	90.2416	44.3907	33.3635	1	1	0.615385	1	0.726244	0.022815
		2	5	9	12	Ornithine	119	92.2	93	134.167	34	38.4687	12.7965	13.8492	1	1	1	1	1	0.409383
		2	5	9	12	Lysine	537	542	537.333	731.667	22	156.306	62.4293	50.0824	1	1	0.615385	1	1	0.194761
		2	5	9	13	Cystine	183.5	157.8	152.556	209.615	10.5	53.8353	11.3921	17.9724	1	1	1	1	1	0.0855725
CADD	≥30.0	2	6	12	10	Age of Diagnosis	50.5	28.6667	33.6667	19.1	10.5	9.24001	3.70162	2.79861	1	1	0.212121	1	1	0.0580756
		2	6	8	7	Stone Episodes	2	2.83333	0.875	2.85714	0	2.05616	0.398098	0.79966	1	1	1	1	1	0.300653
		2	6	12	10	Interventions	2.5	1	1.16667	3.4	0.5	0.365148	0.51981	0.733333	0.836919	1	1	1	0.375584	0.111501
		2	6	11	9	Arginine	107	174.833	175.545	348.778	19	76.7921	44.6749	44.2389	1	1	1	1	0.464336	0.0872708
		2	6	11	9	Ornithine	119	108.167	93.9091	136.222	34	35.2348	10.651	16.2948	1	1	1	1	1	0.472112
		2	6	11	9	Lysine	537	552.833	549.273	774.111	22	128.083	51.2683	60.6407	1	1	1	1	1	0.0678495
		2	6	11	10	Cystine	183.5	142.333	156.727	230.9	10.5	46.598	9.82861	15.7045	1	1	1	1	0.293706	0.010639
CADD	≥32.5	5	3	14	8	Age of Diagnosis	32.6	36.6667	32.4286	17.625	8.70976	18.0216	3.4968	2.42706	1	1	1	1	1	0.0660617
		5	3	9	6	Stone Episodes	3.8	0.666667	1	3	2.31084	0.666667	0.372678	0.930949	1	1	1	1	1	0.550996
		5	3	14	8	Interventions	2	0.333333	1.28571	3.75	0.316228	0.333333	0.462061	0.860855	0.310219	1	1	1	0.424694	0.129805
		5	3	13	7	Arginine	194	97.6667	204.077	345.286	76.0243	92.6829	45.1951	48.704	1	1	1	1	0.233333	0.389732
		5	3	13	7	Ornithine	129	80.6667	102.308	132.714	29.1668	55.2851	11.4597	19.3744	1	1	1	1	1	1
		5	3	13	7	Lysine	659.8	364	607.538	730.143	103.597	138.32	58.4009	69.6366	1	1	1	1	0.233333	1
		5	3	13	8	Cystine	204	67	172.462	223.875	37.9697	25.4231	16.0498	12.2218	0.25	1	1	0.154649	0.0848485	0.0784055

## Sheet: Table S5
Table S5. Results of mCSM and ConSurf predictions for all SLC3A1 variants present in ExAC that are not known to be associated with cystinuria.
	mCSM			ConSurf
Amino Acid Change	RSA (%)	Predicted ΔΔG (kcal/mol)	Outcome	Score
A2G	NA	NA	NA	6
E3G	NA	NA	NA	5
S6N	NA	NA	NA	2
K7Q	NA	NA	NA	3
R8G	NA	NA	NA	2
R8S	NA	NA	NA	2
R8K	NA	NA	NA	2
E12K	NA	NA	NA	2
E12Q	NA	NA	NA	2
M13R	NA	NA	NA	5
S14T	NA	NA	NA	7
M15R	NA	NA	NA	3
M15I	NA	NA	NA	3
G17A	NA	NA	NA	3
T20A	NA	NA	NA	6
N22D	NA	NA	NA	7
G23R	NA	NA	NA	5
F24L	NA	NA	NA	8
V25L	NA	NA	NA	5
H26Q	NA	NA	NA	6
I30V	NA	NA	NA	1
Q33E	NA	NA	NA	2
T34A	NA	NA	NA	1
T34N	NA	NA	NA	1
P35L	NA	NA	NA	1
P37S	NA	NA	NA	3
P37A	NA	NA	NA	3
N43S	NA	NA	NA	2
S47R	NA	NA	NA	1
G50V	NA	NA	NA	1
G53D	NA	NA	NA	1
D58Y	NA	NA	NA	1
D58N	NA	NA	NA	1
D58E	NA	NA	NA	1
G61D	NA	NA	NA	1
V62I	NA	NA	NA	1
V62F	NA	NA	NA	1
A66V	NA	NA	NA	5
M68K	NA	NA	NA	7
V72A	NA	NA	NA	7
F74L	NA	NA	NA	5
R81L	NA	NA	NA	1
R81H	NA	NA	NA	1
Y82H	NA	NA	NA	4
Y82C	NA	NA	NA	4
R83H	NA	NA	NA	3
R83C	NA	NA	NA	3
R83P	NA	NA	NA	3
P85S	NA	NA	NA	1
R86Q	NA	NA	NA	4
R86W	NA	NA	NA	4
W91R	NA	NA	NA	8
L92P	NA	NA	NA	6
T93I	NA	NA	NA	1
A95T	NA	NA	NA	3
V97G	NA	NA	NA	1
V97A	NA	NA	NA	1
L98M	NA	NA	NA	1
L100F	NA	NA	NA	2
A102V	NA	NA	NA	1
A102T	NA	NA	NA	1
I105V	NA	NA	NA	1
I108V	NA	NA	NA	1
A109D	NA	NA	NA	1
D116Y	35.3	1.755	Stabilizing	4
P122L	19.6	-0.789	Destabilizing	6
M123V	9.1	-1.211	Destabilizing	7
Y124N	0	-3.308	Highly Destabilizing	9
I126V	0	-1.376	Destabilizing	8
P128S	0	-2.069	Highly Destabilizing	9
P128L	0	-0.346	Destabilizing	9
K132R	22.1	-1.214	Destabilizing	7
N135K	76.6	0.205	Stabilizing	6
K136M	78.9	0.432	Stabilizing	6
D141G	9.1	-1.105	Destabilizing	9
K143I	64.2	0.414	Stabilizing	5
Q146H	42.4	-0.923	Destabilizing	5
D147H	75.7	-0.128	Destabilizing	5
D150N	81.6	-0.083	Destabilizing	6
D150Y	81.6	0.17	Stabilizing	6
I152M	0.1	-0.532	Destabilizing	7
I152N	0.1	-2.511	Highly Destabilizing	7
T153I	44.8	-0.127	Destabilizing	4
A154G	68.6	-0.925	Destabilizing	4
A154T	68.6	-1.044	Destabilizing	4
I157T	1.7	-2.47	Highly Destabilizing	6
T159S	3.7	-1.657	Destabilizing	7
T163I	0	-0.823	Destabilizing	9
Y166H	6.4	-1.778	Destabilizing	7
S168L	0	-0.105	Destabilizing	9
L170V	15.9	-0.88	Destabilizing	9
D172Y	27.5	1.402	Stabilizing	9
D172E	27.5	-0.481	Destabilizing	9
Y175F	18.5	-1.318	Destabilizing	9
R181L	54.7	-0.511	Destabilizing	4
R181W	54.7	-0.692	Destabilizing	4
E182K	57.2	-0.684	Destabilizing	4
P185H	71.3	-0.337	Destabilizing	6
P185S	71.3	-0.821	Destabilizing	6
T189K	73.4	-0.612	Destabilizing	7
M190T	33.6	-0.95	Destabilizing	6
M190V	33.6	-1.124	Destabilizing	6
E191G	84.7	-0.697	Destabilizing	2
I200V	0.8	-1.563	Destabilizing	7
D202V	83.3	0.035	Stabilizing	3
G204D	107.8	-0.828	Destabilizing	5
D210N	2	-1.028	Destabilizing	9
I212T	0	-1.993	Destabilizing	9
P213T	1.7	-1.635	Destabilizing	9
H215Y	1.6	0.182	Stabilizing	9
D218N	21.8	-1.427	Destabilizing	8
K219Q	53.8	-0.272	Destabilizing	7
S226R	0	-0.465	Destabilizing	9
R227Q	37.3	-1.174	Destabilizing	6
R229W	83.8	-0.303	Destabilizing	5
R229Q	83.8	-0.048	Destabilizing	5
T230S	100.5	-0.262	Destabilizing	4
H244Y	79.5	0.947	Stabilizing	1
E245Q	84.2	0.211	Stabilizing	4
N253S	2.2	-1.269	Destabilizing	9
S257G	2.6	-0.683	Destabilizing	9
S263T	0	-0.681	Destabilizing	8
S263I	0	-0.97	Destabilizing	8
F266L	60	-0.909	Destabilizing	4
R270Q	33.3	-0.745	Destabilizing	8
Q272P	32.3	0.07	Stabilizing	9
F278S	18.4	-3.062	Highly Destabilizing	9
N286S	14.9	-1.378	Destabilizing	9
R288C	29.8	-0.309	Destabilizing	8
R288H	29.8	-1.268	Destabilizing	8
N289Y	26	-0.198	Destabilizing	8
Q293R	12.4	-0.63	Destabilizing	6
E294G	79	-0.665	Destabilizing	5
L300I	0.5	-0.224	Destabilizing	6
R301Q	67.3	-0.295	Destabilizing	5
R301W	67.3	-0.223	Destabilizing	5
T305K	69	-0.386	Destabilizing	2
T305R	69	-0.17	Destabilizing	2
K306T	41.3	-1.101	Destabilizing	7
G307R	65.9	-0.889	Destabilizing	9
G307S	65.9	-0.954	Destabilizing	9
S312T	22.4	-0.611	Destabilizing	9
S312G	22.4	-1.497	Destabilizing	9
V316I	6.9	-0.624	Destabilizing	6
A322V	40.9	-0.543	Destabilizing	6
A322E	40.9	-2.364	Highly Destabilizing	6
K323E	2.1	-1.021	Destabilizing	3
I329F	72	-0.871	Destabilizing	7
Q330P	45.4	0.026	Stabilizing	2
K333N	70	0.062	Stabilizing	2
T334S	11.6	-1.39	Destabilizing	3
P337L	15.5	-0.399	Destabilizing	2
D338E	112.6	-0.371	Destabilizing	2
D338H	112.6	0.599	Stabilizing	2
T339M	25.8	-0.039	Destabilizing	3
V340I	112.9	-0.658	Destabilizing	6
T341P	41.4	-0.191	Destabilizing	6
T341K	41.4	-0.462	Destabilizing	6
S344L	18.8	0.205	Stabilizing	3
L346V	32.3	-0.888	Destabilizing	7
Y347C	0.5	-1.898	Destabilizing	2
T353M	17.9	0.548	Stabilizing	7
V355M	58	-0.451	Destabilizing	5
M357I	0.7	-0.883	Destabilizing	7
M357T	0.7	-1.856	Destabilizing	7
M357V	0.7	-1.212	Destabilizing	7
D359N	81.7	-0.435	Destabilizing	5
I360T	25.6	-2.023	Highly Destabilizing	6
F364L	10	-1.446	Destabilizing	7
Q366H	68.9	-0.715	Destabilizing	3
T367A	47.4	-1.08	Destabilizing	5
M368V	7	-1.357	Destabilizing	5
S372G	4.3	-1.022	Destabilizing	6
T373M	62.6	0.067	Stabilizing	3
P375L	35.7	-0.472	Destabilizing	4
G376S	78.5	-0.668	Destabilizing	4
R377G	83.2	-0.589	Destabilizing	3
Y378H	46.4	-1.03	Destabilizing	5
R379S	8.1	-1.964	Destabilizing	8
T383I	5	-0.398	Destabilizing	6
E384D	64.7	-0.833	Destabilizing	9
A385V	0	-0.505	Destabilizing	7
Y386C	73.5	-0.105	Destabilizing	7
A387E	39.5	-0.523	Destabilizing	4
A387T	39.5	-0.645	Destabilizing	4
S389I	68.7	-0.139	Destabilizing	4
D391H	88.8	-0.738	Destabilizing	4
D391Y	88.8	-0.311	Destabilizing	4
R392K	51.4	-0.877	Destabilizing	5
T393A	1.7	-2.109	Highly Destabilizing	6
V394L	40	-0.734	Destabilizing	6
V394M	40	-0.725	Destabilizing	6
M395T	45.8	-1.987	Destabilizing	5
P400T	81.6	-0.881	Destabilizing	1
P400L	81.6	-0.438	Destabilizing	1
P400S	81.6	-0.919	Destabilizing	1
A405G	61.9	-0.522	Destabilizing	7
A405V	61.9	-0.228	Destabilizing	7
D406N	25.7	-1.312	Destabilizing	7
P408T	10.3	-1.578	Destabilizing	9
N411S	77.4	-0.222	Destabilizing	8
N411D	77.4	0.243	Stabilizing	8
L413V	78.9	-0.443	Destabilizing	7
M415V	47.6	-1.685	Destabilizing	4
L416P	79.4	-0.942	Destabilizing	3
D417H	39.7	-0.539	Destabilizing	2
T418S	114.7	-0.607	Destabilizing	3
V419D	2.7	-0.648	Destabilizing	2
V419L	2.7	-0.484	Destabilizing	2
S420A	78	-0.573	Destabilizing	5
N422H	52	-1.007	Destabilizing	2
S423N	57.9	-0.762	Destabilizing	2
S423G	57.9	-1.082	Destabilizing	2
V424M	10.2	-0.157	Destabilizing	5
V424L	10.2	0.044	Stabilizing	5
Y425C	20	-1.06	Destabilizing	4
V427I	22.4	-0.757	Destabilizing	3
I428L	11.5	-0.329	Destabilizing	7
M432R	1.4	-1.222	Destabilizing	6
M435T	4.2	-1.897	Destabilizing	7
E437K	91.8	0.318	Stabilizing	1
E437D	91.8	-0.322	Destabilizing	1
K439I	0.8	-0.057	Destabilizing	4
P441L	7.3	-0.133	Destabilizing	7
I445V	11.5	-0.734	Destabilizing	5
I445F	11.5	-0.78	Destabilizing	5
G446S	14	-0.94	Destabilizing	9
G447R	31.4	-0.777	Destabilizing	9
D449E	74.3	-0.131	Destabilizing	9
S450G	15.9	-0.826	Destabilizing	5
S450R	15.9	-0.356	Destabilizing	5
S450T	15.9	-0.577	Destabilizing	5
R452G	7.5	-1.577	Destabilizing	9
R456L	28.1	-0.903	Destabilizing	9
L457S	19.6	-2.164	Highly Destabilizing	3
Q460E	84.9	-0.153	Destabilizing	2
V464M	0	-1.298	Destabilizing	6
F470L	6.4	-0.816	Destabilizing	7
L472H	0.3	-2.17	Highly Destabilizing	9
G474V	0	0.175	Stabilizing	9
I484T	0	-2.741	Highly Destabilizing	8
M486K	1.8	-0.173	Destabilizing	9
A492T	90.8	-0.537	Destabilizing	6
N493K	78.4	0.153	Stabilizing	3
D499G	73.3	-0.76	Destabilizing	2
I500T	37.7	-1.187	Destabilizing	1
T502S	36.3	-0.895	Destabilizing	9
R504C	43	-1.465	Destabilizing	7
R504H	43	-1.69	Destabilizing	7
R504G	43	-1.639	Destabilizing	7
G518D	32.5	-2.012	Highly Destabilizing	9
A522S	25.7	-0.15	Destabilizing	5
S523N	94.6	-0.389	Destabilizing	3
D532H	79.8	-0.412	Destabilizing	6
V536M	32.2	-0.726	Destabilizing	3
V538I	5	-0.349	Destabilizing	8
V538A	5	-1.969	Destabilizing	8
P545S	83	-0.465	Destabilizing	1
R546T	93.1	-0.161	Destabilizing	2
A548T	14.2	-1.469	Destabilizing	6
L551F	23.6	-1.491	Destabilizing	5
Q553E	26.9	-1.564	Destabilizing	7
S556G	14.6	-0.962	Destabilizing	5
L558F	23.4	-1.566	Destabilizing	8
H559Q	6.7	-0.963	Destabilizing	9
N561S	81.8	-0.011	Destabilizing	2
L563V	81.2	-0.789	Destabilizing	3
G568D	0	-1.926	Destabilizing	8
L573F	29.3	-1.241	Destabilizing	2
N575I	19	0.094	Stabilizing	4
V580A	5.6	-1.591	Destabilizing	5
V580I	5.6	-0.077	Destabilizing	5
D587V	93.4	0.154	Stabilizing	2
D587A	93.4	-0.159	Destabilizing	2
D590N	100.7	0.165	Stabilizing	4
R591K	55.3	-0.615	Destabilizing	1
I592T	8.3	-2.684	Highly Destabilizing	4
V595M	0	-0.843	Destabilizing	5
N609S	21.3	-0.414	Destabilizing	2
S612L	69.9	-0.236	Destabilizing	1
G613R	82.5	-0.37	Destabilizing	1
G613C	82.5	-0.986	Destabilizing	1
A616T	7.7	-0.796	Destabilizing	1
K617E	95.1	-0.329	Destabilizing	1
M618I	69.3	-0.034	Destabilizing	3
R621K	44.8	-0.799	Destabilizing	3
R621M	44.8	-0.627	Destabilizing	3
S623R	22.2	-0.472	Destabilizing	8
T624I	0.3	-0.178	Destabilizing	8
T624A	0.3	-0.751	Destabilizing	8
N625S	12.5	-0.533	Destabilizing	1
A627V	110.2	-0.257	Destabilizing	2
D628N	27.3	0.304	Stabilizing	1
G630D	13.3	-0.055	Destabilizing	4
S631R	88.9	-0.172	Destabilizing	2
T635I	103.9	-0.233	Destabilizing	3
S636N	65.6	-0.087	Destabilizing	1
D641N	71.6	0.073	Stabilizing	2
D641Y	71.6	-0.403	Destabilizing	2
T652A	NA	NA	NA	1
T652M	NA	NA	NA	1
N654K	NA	NA	NA	2
L655H	NA	NA	NA	1
R658H	NA	NA	NA	1
R658C	NA	NA	NA	1
T660R	NA	NA	NA	2
T660I	NA	NA	NA	2
D664G	NA	NA	NA	1
F667S	NA	NA	NA	3
R671Q	NA	NA	NA	5
A672T	NA	NA	NA	7
S676N	NA	NA	NA	5
L678M	NA	NA	NA	3
L681R	NA	NA	NA	7
L681P	NA	NA	NA	7
Y682H	NA	NA	NA	6
S684L	NA	NA	NA	4
C685Y	NA	NA	NA	5

## Sheet: Table S6
Table S6. Results of mCSM and ConSurf predictions for all SLC7A9 variants present in ExAC that are not known to be associated with cystinuria.
	mCSM			ConSurf
Amino Acid Change	RSA (%)	Predicted ΔΔG (kcal/mol)	Outcome	Score
G2R	NA	NA	NA	1
K8R	NA	NA	NA	1
R9W	NA	NA	NA	1
R9Q	NA	NA	NA	1
Q17P	NA	NA	NA	1
Q19R	NA	NA	NA	1
K22R	NA	NA	NA	1
T24I	NA	NA	NA	1
T24A	NA	NA	NA	1
G31D	70.4	-0.536	Destabilizing	6
I36L	12.8	-0.611	Destabilizing	6
I39T	0.8	-2.248	Highly Destabilizing	8
I43M	0	-1.624	Destabilizing	8
I44V	0.3	-0.896	Destabilizing	8
V50I	0	-1.128	Destabilizing	7
V50L	0	-1.128	Destabilizing	7
S54F	7.5	-0.715	Destabilizing	5
T59M	0	-1.289	Destabilizing	5
I67T	53.3	-1.745	Destabilizing	1
I67L	53.3	-0.463	Destabilizing	1
A71V	48.2	-0.139	Destabilizing	1
V74I	73.8	-0.457	Destabilizing	1
V74A	73.8	-1.283	Destabilizing	1
A76T	10.6	-0.289	Destabilizing	7
T77M	65.1	0.107	Stabilizing	4
T77P	65.1	-0.284	Destabilizing	4
A84V	16	-0.443	Destabilizing	8
K92M	7.4	0.115	Stabilizing	7
P98T	0.5	-1.251	Destabilizing	6
M101K	1.3	-0.587	Destabilizing	4
I107V	63.2	-0.708	Destabilizing	4
A109S	73.2	-0.61	Destabilizing	9
Y110C	0.3	-0.981	Destabilizing	8
S113C	10.7	-0.004	Destabilizing	6
V119I	21.3	0.31	Stabilizing	5
T123P	0.1	-1.306	Destabilizing	7
E134K	15.4	-1.548	Destabilizing	5
Y135F	0.9	-1.355	Destabilizing	9
C137W	9.2	-1.196	Destabilizing	3
A138V	31.2	-0.619	Destabilizing	5
A138T	31.2	-1.078	Destabilizing	5
P139R	29.1	-0.57	Destabilizing	8
Y141C	NA	NA	NA	6
C144F	46.7	-0.816	Destabilizing	7
V150I	32.9	-0.758	Destabilizing	5
C153W	68.7	-0.74	Destabilizing	3
A157T	66.7	-0.952	Destabilizing	2
A158T	26.3	-0.453	Destabilizing	2
I159V	2.4	-1.124	Destabilizing	7
F161S	75.6	-1.168	Destabilizing	1
S163L	33.9	0.185	Stabilizing	5
V165L	9.5	-0.388	Destabilizing	6
S167L	75.5	-0.192	Destabilizing	4
R171Q	60.7	-0.321	Destabilizing	6
V176A	43.5	-1.198	Destabilizing	5
V176I	43.5	-0.329	Destabilizing	5
I179T	78.7	-0.894	Destabilizing	1
A182S	74.6	-0.893	Destabilizing	4
A182V	74.6	-0.382	Destabilizing	4
A183T	58.5	-0.624	Destabilizing	8
V188L	1.1	0.161	Stabilizing	7
I192S	3.8	-2.588	Highly Destabilizing	6
I193S	86.1	-1.049	Destabilizing	2
S194R	54.3	-0.349	Destabilizing	6
L199Q	4.7	-1.606	Destabilizing	5
A200D	73.5	-1.019	Destabilizing	1
K205N	91	0.179	Stabilizing	2
E212K	52.6	-0.117	Destabilizing	1
A214T	80.4	-0.725	Destabilizing	4
A220V	31.3	-0.63	Destabilizing	1
I221V	5.9	-1.711	Destabilizing	6
L223M	30.8	-0.723	Destabilizing	6
A224E	2.4	-2.363	Highly Destabilizing	9
Y232D	0.7	-3.421	Highly Destabilizing	8
N236T	1	-0.364	Destabilizing	9
N236S	1	-0.845	Destabilizing	9
E243V	38.8	0.106	Stabilizing	9
R246I	70.1	0.523	Stabilizing	5
N247K	44.5	-0.369	Destabilizing	7
P253S	8.9	-2.076	Highly Destabilizing	9
I258M	46.8	-0.433	Destabilizing	8
I258V	46.8	-0.814	Destabilizing	8
T264M	32.7	0.264	Stabilizing	8
A265V	70.7	-0.209	Destabilizing	1
Y267C	0	-1.329	Destabilizing	9
I268V	33.8	-1.167	Destabilizing	5
I268S	33.8	-2.213	Highly Destabilizing	5
N271S	5.4	-0.874	Destabilizing	9
V272M	17.8	-0.766	Destabilizing	4
S273C	1.1	-0.964	Destabilizing	8
T276A	0.2	-1.076	Destabilizing	6
V277M	6.9	-0.984	Destabilizing	7
E282K	68.6	0.192	Stabilizing	8
A288V	0.4	0.184	Stabilizing	9
V291A	26.3	-1.623	Destabilizing	8
R296H	39.5	-1.23	Destabilizing	6
R296C	39.5	-0.627	Destabilizing	6
P300A	61.5	-1.042	Destabilizing	1
V305I	1.8	-0.361	Destabilizing	7
L307R	77.5	-0.561	Destabilizing	5
F308L	28.2	0.472	Stabilizing	6
G315S	22.8	-1.212	Destabilizing	9
A324V	0	-0.305	Destabilizing	6
A331G	10.7	-0.766	Destabilizing	8
Y343S	22.1	-2.022	Highly Destabilizing	8
V346I	4.2	-0.416	Destabilizing	3
R347T	41	-0.424	Destabilizing	2
R348H	50	-1.042	Destabilizing	3
R348C	50	-0.219	Destabilizing	3
P351L	13.3	-0.815	Destabilizing	9
T363M	24.4	-0.155	Destabilizing	2
I364M	52.9	-0.296	Destabilizing	1
A382S	0.3	-0.106	Destabilizing	6
W383R	1.7	-1.596	Destabilizing	9
L391V	48.4	-0.828	Destabilizing	1
V395M	42.9	-0.391	Destabilizing	6
R397G	22	-1.85	Destabilizing	9
T399R	55.4	-0.206	Destabilizing	7
T399I	55.4	-0.012	Destabilizing	7
R400K	8.3	-1.076	Destabilizing	3
K401R	88.2	-0.252	Destabilizing	7
E404K	60.6	-0.316	Destabilizing	1
R405T	98.1	-0.089	Destabilizing	9
P406L	24.6	-0.264	Destabilizing	7
I407L	NA	NA	NA	7
V411I	1.9	-0.809	Destabilizing	5
V415I	32.7	-0.46	Destabilizing	3
L426V	20.2	-0.843	Destabilizing	3
I429M	1.9	-1.725	Destabilizing	8
P433S	45.3	-1.098	Destabilizing	9
L442P	83.3	-0.843	Destabilizing	1
G447S	26.4	-0.421	Destabilizing	9
Y457C	72.4	-0.525	Destabilizing	1
G460R	46.5	-0.12	Destabilizing	1
W461R	74.4	-0.062	Destabilizing	1
K467E	8.4	-0.813	Destabilizing	1
K467Q	8.4	-1.03	Destabilizing	1
P468L	NA	NA	NA	1
H472Y	NA	NA	NA	1
H472N	NA	NA	NA	1
L473I	NA	NA	NA	2
P482S	NA	NA	NA	3
P482A	NA	NA	NA	3
D485E	NA	NA	NA	1

## Sheet: Table S7
Table S7. Structural anlaysis of b(0+)AT nsSNV associated with cystinuria.
Amino acid change	Residue number	WT	MUT	Location	Frequency (n=393)	Structural comments	summary
Ser-Leu	15	Polar	Hydroph.	-	0.003
Ile-Asn	36	Hydroph.	Polar	Helix	0.003	Introduction of polar amino acid in hydrophobic area. TM1 proposed to rotate in movement between open-to-out and open-to-in conformations. {Chillaron:2010di}	introduction of polar sidechain
Val-Met	40	Hydroph.	Hydroph.	Helix	0.003	Val40 is adjacent to predicted functional residues (relating to Sodium independence). The Val sidechain is packed with sidechains from the adjacent helix so most likely that change in the shape of the sidechain (longer without branching) will affect this packing and potential the protein function. Mutation to Met. There are a group of residues with mutations here I36, G259 - may suggest that chan…	change in sidechain shape - packing
Ile-Thr	44	Hydroph.	Polar	Coil	0.008	Ile44 is predicted to coordinate with Lys184 and is thought to have a functional role. So introduction of a polar sidechain may affect this functional role.	introduction of polar sidechain - in functional area
Ser-Phe	51	Polar	Hydroph.	Helix	0.003	Ser51 forms a hydrogen bond with the backbone of Ser46 (a functional residue), which would be lost on mutation to Phe. Also considerable increase in sixe of the sidechain, which would be expected to alter the packing in this area - could affect conformation of protein and therefore function	loss of hydrogen bonding and increase in sidechain size
Pro-Leu	52	Hydroph.	Hydroph.	Helix	0.005	Pro52 is located in an alpha helix and causes a kink in the helix. It also packs with functional residues S46 and V50. Mutation to Leu would likely affect the structure of the helix and the packing with the other sidechains - possible conformational change	increase in sidechain size
Val-Met	62	Hydroph.	Hydroph.	Helix	0.003	Val62 is buried and packed tiightly with many other sidechains. Mutation to Met is likely to alter this packing and result in some conformational change.
Gly-Arg	63	Hydroph.	POS. +	Helix	0.003	Not modelled
Cys-Arg	65	Hydroph.	POS. +	Helix	0.003	Cys65 is also tightly packed with hydrophobic sidechains from an adjacent helix. ntorduction of charged Arg is likely to disrupt these interactions and affect protein conformation or stability.	Introduction of charge and increase in size of sidechain
Trp-Leu	69	Hydroph.	Hydroph.	Helix	0.003	Trp69 is tightly packed with other sidechains includeing functional residues 231 232. Reduction in size to Leu is likely to alter this packing and therefore the conformation/stability of the protein.	reduction in sidechain size
Ala-Val	70	Hydroph.	Hydroph.	Helix	0.008	In the same group Ala70 is also close to these functional residues but not as closely as Trp69. Mutation to Val would introduce branching and is likely to affect packing and therefore conformation/stability of the protein.	change in sidechain shape - packing
Gly-Arg	73	Hydroph.	POS. +	Helix	0.003	Located on the next turn of the helix from Trp69 and adjacent to Tyr232 (functional residue), mutation to Arg will increase size and introduce a charge. Likely to result in packign changes and affect protein conformation/stability.	Introduction of charge and increase in size of sidechain
Tyr-His	99	Hydroph.	POS. +		0.003	Tyr99 is located at the end of a TM helix. It is buried and tightly packed with mainly hydrophobic sidechains. Mutation to His will introduce charge and this is likely to affect the packing. Located at the end of the TM helix it could also affect interaction with the membrane.	Introduction of charge - at TM boundary
Gly-Arg	105	Hydroph.	POS. +		0.326	Gly105 is located in a short loop between two alpha helices. It is tightly packed with sidechains in one helix and the loop. Mutation would introduce charge and an increase in size. This is likely to alter the conformation of these residues.	Introduction of charge and increase in size of sidechain
Gly-Glu	105	Hydroph.	NEG. -		0.003	Similar to mutation to Arg (See above)	Introduction of charge and increase in size of sidechain
Ala-Thr	109	Hydroph.	Polar		0.003	In model is located on the protein surface. Possible that introduction of polar sidechain could affect stability in the membrane.	Introduction of polar sidechain - may affect membrane
Trp-Arg	114	Hydroph.	Polar		0.003	Trp114 appears to be located close to the channel that the substrates are transported through and is close to functional residue Leu117. Mutation to Arg would affect this packing and introduce a charge that is likely to result in some conformational change.	Introduction of charge - small sidechain
Ile-Leu	120	Hydroph.	Hydroph.		0.003	Ile120 is adjacent to Lys121, which is predicted to have a functional role in amino acid transport. The sidechain packs against other helices. Mutation to Leu likely to have some effect on this packing (could be minor).	change in sidechain shape - packing
Thr-Met	123	Polar	Hydroph.		0.046	Thr123 is also adjacent to functional residue Ser124. Thr123 forms a hydrogen bond with the backbone of Thr121. This would be lost on mutation to Met. Thr123 is also tightly packed with other sidechains.	Loss of hydrogen bond and alterartion of packing
Ala-Thr	126	Hydroph.	Polar		0.003	Ala126 is buried and mutation to Thr would introduce polar sidechain. It is also clsoe to functional residues (S124 and I127).	introduction of polar sidechain
Cys-Arg	137	Hydroph.	POS. +		0.003	Cys137 is located at the end of an alpha helix. It packs with other hydrophobic sidechains. Introduction of charge is likely to affect this packing. Phyre 2ary structure pred places this near TM boundary so possible that it could affect interaction with the membrane.	introduction of charge - near TM boundary
Phe-Ser	140	Hydroph.	Polar		0.008	Phe is located in a loop between two helices. It is located on the protein surface. Phyre2 places near end of TM so introduction of polar residue could alter interactions with the membrane	Introduction of polar sidechain - may affect membrane
Val-Met	170	Hydroph.	Hydroph.		0.046	Val170 is located at the end of a helix (predicted to be close to membrane) and is fairly tightly packed with other sidechains. Change in branching may affect this packing (note two other mutations close by 171 and 173).	change in sidechain shape - packing
Arg-Trp	171	POS. +	Hydroph.		0.003	Arg171 is also located close to the membrane and is present on the protein surface. It is possible that loss of charge and introduction of Trp could affect this (although Trp known to stabilise lipid-water interaction).	Loss of charge near lipid boundary
Gly-Arg	173	Hydroph.	POS. +		0.003	Gly173 is also located on the protein surface. Again possible that change of charge (in this case introduction) affects interaction with the membrane. Intro of charge could also affect the conformation of the protein.	Introduction of charge
Ala-Thr	182	Hydroph.	Polar		0.071	Ala182 points out into the membrane. So possible that it could affect stability in the membrane. Also located adjacent to functional residue Lys184. So any change in conformation could affect this functional role	Introduction of polar sidechain - may affect membrane. Also close to functional residues.
Ile-Phe	187	Hydroph.	Hydroph.		0.01	Ile187 is a turn after Lys184, Here there is a considerable increase in size of the sidechain which is likely to alter packing with the adjacent helix and therefore conformational changes in this region. Given proximity to functional residues likely to have greater effect on function	increase in sidechain size - close to functional residues
Val-Met	188	Hydroph.	Hydroph.		0.01	Val188 is close to Lys184 so any change in conformation here could affect this functioal region.	change in sidechain shape - close to functional residues.
Gly-Arg	195	Hydroph.	POS. +		0.013	Gly195 is located in the final turn of TM helix. Is tightly packed with other hydrophobic residues (Leu198, Leu199, Val277). Intorduction of charge and large sidechain would affect these interactions. Could also affect stability in the membrane given proximity to end of the membrane	introduction of charge. Also close to membrane boundary.
Gly-Glu	195	Hydroph.	NEG. -		0.005	Similar to mutation to Arg (See above)	introduction of charge. Also close to membrane boundary.
Ala-Val	224	Hydroph.	Hydroph.		0.041	This appears to be a relatively minor change in amino acid. Main change is introduction of branched sidechain. This may affect packing with adjacent sidechains	change in sidechain shape - packing
Asn-Asp	227	Polar	NEG. -		0.003	One turn on from Ala224, Asn227 is positioned to form hydrogen bonds with Asn372 and Asn376 on an adjacent helix. Mutation to Asp may be able to maintain these interactions but it is also possible that they will be altered by the introduction of the charge in this region	introduction of charge, possible loss of hydrogen bonds
Trp-Arg	230	Hydroph.	POS. +		0.008	Trp230 is predicted to be a functional residue in amino acid transport. It is located in the centre of the channel through which amino acids would pass. Introduction of a charge here could destabilise the protein or could prevent transport of amino acids. It is also tightly packed with other sidechains, which will be affected by the positive charge	introduction of charge, mutation of functional residue
Tyr-Cys	232	Hydroph.	Hydroph.		0.005	Tyr232 is also predicted to have a functional role in amino acid transport. Tyr232 is tightly packed with adjacent sidechains on other helices and mutation to Cys would reduce the size and likely create a gap that would lead to conformational change.	reduction in size of sidechain. mutation of functional residue
Asp-Glu	233	NEG. -	NEG. -		0.003	ASp233 is located close to multiple predicted functional residues (T32, I43, S46,W230, A231, T232)and it is tightly packed with some of them. So this conservative change in amino acid with a slighlty longer sidechain could affect packing of this area.	slight increase in sidechain length could affect function due to proximity to functional residues.
Ile-Thr	241	Hydroph.	Polar		0.003	Ile241 is fairly tightly packed with other sidechains includeing Thr323 and Glu244. So it is possible that introduction of Thr could affect packing and alter hydrogen bonding. This is also close to functional residue Ile38.	introduction of polar sidechain
Arg-Lys	250	POS. +	POS. +		0.003	This is a conservative change of amino acid that retains a positive charge. Arg250 is located close to the membrane boundary and is on the protein surface. It is not clear how this change will alter structure or function - could be interaction with lipid?	unclear
Gly-Arg	259	Hydroph.	POS. +		0.01	Gly259 is in a TM helix and packs against Ile36 and Val40 (both are cystinuria mutations) in an adjacent helix (which has function residues on the other side of the helix). This mutation will introduce a large charge sidechain, which is likely to affect the packing of this region and result in a conformational change that could alter the location of functional residues	Introduction of charge and increase in size of sidechain - likely to affect functional residues
Pro-Leu	261	Hydroph.	Hydroph.		0.005	Pro261 is located in a helix and is on the protein surface (facing the membrane). It is not clear what effect this mutation will have	unclear
Leu-Phe	283	Hydroph.	Hydroph.		0.003	Leu283 is tightly packedwith other sidechains. Phe would introduce a larger sidechain that would likely alter this packing and cause some conformational change.	increase in sidechain size
Ser-Phe	286	Polar	Hydroph.		0.003	Ser286 forms a hydrogen bond with the backbone of Glu134. This would be lost on mutation to Phe. Ser286 is also partially on protein surface and increase in sidechani size would affect packing with other residues	loss of hydrogen bonding and increase in sidechain size
Ala-Val	316	Hydroph.	Hydroph.		0.008	Ala316 is close to functional residues Thr42 and Ile128. While a relatively conservative change, the introduction of the branched sidechain could affect the structure.	change in sidechain shape - close to functional residues.
Gly-Arg	319	Hydroph.	POS. +		0.008	Gly319 is fairly tightly packed with adjacent residues (mostly hydrophobic). Muttion to Arg would introduce charge and increase sidechain size. These are likely to affect packing in this area and could result in conformational change between the helices.	Introduction of charge and increase in size of sidechain
Cys-Tyr	321	Hydroph.	Hydroph.		0.003	Cys321 makes contacts with sidechains from four adjacent helices. Introduction of Tyr is likely to alter these interactions	increase in sidechain size
Ala-Glu	324	Hydroph.	NEG. -		0.003	Ala324 is buried and tightly packed. Introduction of a charge in this region will affect this packing of sidechains and likely to result in some conformational change. Is close to functional residue Lys121, so introduction of charge could affect role of this residue.	Introduction of charge and increase in size of sidechain - likely to affect functional residues
Val-Met	330	Hydroph.	Hydroph.		0.003	Val330 is tightly packed, so change of sidechain is likely to affect this packing	change in sidechain shape - packing
Ala-Val	331	Hydroph.	Hydroph.		0.005	Ala331 is not as tightly packed but introduction of Val is likely to affect the packing. Not proximity to Trp114 (also a mutated residue).	change in sidechain shape - packing
Arg-Trp	333	POS. +	Hydroph.		0.081	Arg33 is located on the protein surface close to the membrane. It forms a salt bridge with Glu334. Mutation to Trp would remove this salt bridge and would not stabilise the negative charge present in Glu334. This may affect interaction with the membrane	Loss of salt bridge - could affect interaction with membrane
Arg-Gln	333	POS. +	Polar		0.008	Gln would still be able to hydrogen bond with Glu334 but would not balance the charge as Arg does.	Loss of salt bridge - could affect interaction with membrane
Ala-Thr	354	Hydroph.	Polar		0.013	Introduction of polar amino acid in hydrophobic area. Ala354 packs with Tyr329 so could be possibel that on mutation to Thr a hydrogen bond would be introduced. Increase in size could also affect packing	introduction of polar sidechain and increase in size
Val-Ile	375	Hydroph.	Hydroph.		0.003	Val375 packs with other residues whose mutation leads to cystinuria (Ser51, Asn227, Ser379). Increae in size could affect packing and result in some conformational change.	change in sidechain shape - packing
Ser-Arg	379	Polar	POS. +		0.02	Ser379 can form hydrogen bonds with the backbones of Asn227 and Tyr226. Ser379 is also very tightly packed. So introduction of charge and larger sidechain is likely to disrupt the hydrogen bonding and packing in this region	Introduction of charge and increase in size of sidechain
Ala-Thr	382	Hydroph.	Polar		0.005	Ala382 is very tightly packed including with other mutated residue Ile120 and functional residue Trp230. Introduction of polar sidechain and increase in size is likely to alter packing.	introduction of polar sidechain and increase in size - near fuctional residues
Thr-Met	389	Polar	Hydroph.		0.003	Thr389 is also very tightly packed. Mutation to Met would introduce hydorphobic and change sidechain size	introduction of hydrophobic and increase in size of sidechain
Lys-Glu	401	POS. +	NEG. -		0.003	Lys401 is on the proteit surface and clsoe ot the membrane. Switch of charge could have an affect on interaction with the membrane or other proteins	switch of charge - could affect interaction with the membrane
Leu-Pro	426	Hydroph.	Hydroph.		0.003	Leu426 is located on the second turn of a helix. Pro is likely to break this helix leading to conformational change.	breaking of helix - conformational change
Tyr-His	457	Hydroph.	POS. +		0.003	Tyr457 is located at the end of the helix at the boundary between the lipid and the cytoplasm. It is not clear what effect this mutation will have. The charge couls affect the stability of the protein in the membrane?	Introduction of charge - at TM boundary
Pro-Leu	482	Hydroph.	Hydroph.		0.148	Not modelled in structure

## Sheet: Table S8
Table S8. Structural anlaysis of rBAT nsSNV associated with cystinuria.
Amino acid change	Codon number	WT	MUT	Location	Frequency (n=614)	Structural comments	Structural summary
Arg-Cys	81	POS. +	Hydroph.	?	0
Leu-Pro	89	Hydroph.	Hydroph.	?	0.488599
Ile-Arg	105	Hydroph.	POS. +	?	0.162866
Gly-Glu	121	Hydroph.	NEG. -		0	paces two Glu's adjacent to each other (with Glu120). This could destabilise the structure (althogh not clear if the sidechains would be close in space). Main difference may be increase in size as the glycine is packed against the peptide backbone.	Size increase (possible charge as well)
Pro-Ser	122	Hydroph.	Polar	β-sheet	0.162866	Likely to result in conformational change due to loss of proline (also introduction of polar sidechain)	proline - conformational change
Met-Arg	123	Hydroph.	POS. +	β-sheet	0.162866	Met is internal in the structure, Introduction of charge in surrounding largely hydrophobic sidechains could destablisise protein structure	destabilised - introduction of charge
Tyr-Cys	124	Hydroph.	Hydroph.	β-sheet	0.488599	Tyr124 forms hydrogen bond with Glu483, which would be lost on mutation to Cys. Additionally possible pi interactions with Tyr151 and Tyr480 (interestingly these are also mutations in these residues that cause cystinuria)	Loss of hydrogen bond and possible pi interactions
Pro-Arg	128	Hydroph.	POS. +	Coil	0.325733	Pro128 is present in a loop - loss of Pro could result in conformational change in loop. Pro is also buried so there would be both an introduction of charge and an increase in size.	introduction of charge and increase in size
Ser-Pro	130	Polar	Hydroph.	Coil	0.325733	Ser130 forms a hydrogen bond with the backbone of Lys506, which would be lost on mutation to pro. Also pro likely to cause conformational change in the loop	loss of hydrogen bond and conformational change
Asp-Gly	137	NEG. -	Hydroph.	Coil	0.162866	Asp137 is one of the predicted residues to bind Calcium. So loss of negative charge would affect Ca binding (if it does bind)	loss of charge in functional reisdue
Gly-Arg	140	Hydroph.	POS. +	Coil	0.325733	Introduction of charged side chain adjacent to predicted Calcium binding site is likely to have an effect on Calcium binding and therefore protein function.	introduction of charge near functional site.
Leu-Gln	149	Hydroph.	Polar	Helix	0.162866	Leu 149 is packed against Ala199 in the adjacent helix. Introduction of polar sidechain could alter this packing, including the potential for Gln to form hydrogren bonds with this adjacent helix (backbone of Ala19 and Leu196)	introduction of polar sidechain
Tyr-Asn	151	Hydroph.	Polar	Helix	0.488599	Tyr151 forms hydrogen bond with sidechain of Glu483. Mutation to Asn may remove this interaction. Also loss of possible pi interactions with Tyr124 and Tyr480	possible loss of hydrogen bond
Tyr-Cys	151	Hydroph.	Hydroph.	Helix	2.9316	Tyr151 forms hydrogen bond with sidechain of Glu483. Mutation to Cys will remove this interaction. Also loss of possible pi interactions with Tyr124 and Tyr480	loss of hydrogen bond
Trp-Ser	161	Hydroph.	Polar	β-sheet	0.162866	Trp161 forms hydrogen bond with Asp210. Mutation to Ser may change this, although it retains a functional group that could form a hydrogen bond. Note mutations of Asp210 also cause cystinuria.	pssible losse of hydrogen bind
Asp-Tyr	179	NEG. -	Hydroph.	Coil	0.162866	Asp179 forms a hydrogen with backbone of Arg181 (whose sidechain points away from Asp179). Serine could retain this interaction but shorter sidechain may make it too far away.	possible loss of hydrogen bond
Arg-Gln	181	POS. +	Polar	Coil	0.325733	Arg181 is a surface residue, it is not clear what effect may be. Is located clsoe to Glu298 (but does not form a hydrogen bond). Backbone forms hydrogen bond with Asp179.	multiple possibilities
Thr-Met	189	Polar	Hydroph.	Coil	2.28013	Possible that change to hydrophobic residue on surface could affect structure/stability. Also proximity to Ca2+ site could affect function	not clear
Leu-Ser	205	Hydroph.	Polar	Coil	0.162866	Model shows packing of Leu with hydrophobic residues in the two alpha helices. Change to smaller polar side chain could alter packing here. Thr153 sidechain would be close to the Ser sidechain so could possible form hydrogen bond, which would alter structure	introduction of polar sidechain
Asp-Val	210	NEG. -	Hydroph.	β-sheet	0.162866	Asp210 can hydrogen bond with Trp161 (also a disease mutation) and Tyr165, these interactions lost on mutation to Val.	loss of hydrogen bonds
Thr-Met	216	Polar	Hydroph.	Coil	22.9642	Thr216 forms hydrogen bonds with Tyr237 and backbone of Ser217. These will be lost on mutation to methionine. Also introduction of a longer sidechain in a buried well packed region of the protein.	loss of hydrogen bonds and increase in sidechain size
Ser-Arg	217	Polar	POS. +	Coil	0.162866	Ser217 forms a hydrogen bonds with backbone of Lys219. The sidechain is buried so introduction of larger positively charged sidechain will disruot interactions in this region.	introduction of charge and increase in size
Arg-Trp	227	POS. +	Hydroph.	Coil	0.162866	Arg227 is on thep protein surface and forms a salt bridge with Asp267. This interaction will be altered by introduction of large hydrophobic sidechain but Trp maintains a functional group to hydrogen bond with Asp267.	loss of salt bridge and hydrophobic on protein surface
Cys-Arg	242	Hydroph.	POS. +	Coil	0.325733	Cys242 is on the protein surface. Not clear what role introduction of Arg t this position would have	Not clear -surface
Asn-Lys	253	Polar	POS. +	Coil	0.325733	Asn forms hydrogen bonds with Trp264 and the backbone of Thr334. This interaction appears to stabilise a coiled region. Mutation to lysine would have to later these interactions (as it can only act a hydrogen donor) and it has a longer sidechain. This is likely to disrupt interactions in this coiled region.	loss of hydrogen bonds and increase in sidechain size
Asn-Thr	254	Polar	Polar	Coil	0.325733	Asn254 forms a hydrogen bond with the backbone of Pro337. Asn254 is largely buried. Mutation to Thr may enable this interaction to be maintained	Not clear
Trp-Cys	255	Hydroph.	Hydroph.	Coil	0.162866	Trp255 is buried in a coil region. The change to Cys is most likely to have an effect due to the reduction of size, which would create a gap within the protein and is likely to result in conformational change	reduction in sidechain size
Leu-Phe	256	Hydroph.	Hydroph.	β-sheet (pred.)/Coil	0.162866	Leu256 is packed against other residues in the coil (e.g. ser344) effect here is likely to be increase in sidechain size that would likely require rearrangements in this region	increase in sidechain size
Phe-Ser	266	Hydroph.	Polar	β-sheet	1.14007	Surface residue. Not clear how this mutation would alter protein structure/function. Could be related to protein-protein interactions but no knowledge of this	unclear
Glu-Lys	268	NEG. -	POS. +	β-sheet	0.162866	Surface residue. Not clear how this mutation would alter protein structure/function. Could be related to protein-protein interactions but no knowledge of this. Note 266, 268, 270 and 227 are all close in space (227 forms salt bridge with 267 - so seems interaction in theses regions is important)
Arg-Leu	270	POS. +	Hydroph.	Coil	0.162866	Surface residue. Mutation would remove charged residue from protein surface introducing hydrophobic
Asn-Thr	286	Polar	Polar	Coil	0.162866	Asn286 forms hydrogen bonds with Arg288 and the backbone of Asp235.Mutation to Thr would remove some of these interactions and is likely to reduce sability in this region.	loss of hydrogen bond
Leu-Ser	300	Hydroph.	Polar	Helix	0.162866	Leu300 is located in an alpha helix and is buried packing against an adjacent alpha helix. Mutation to Ser would result in change of shape and introduction of polar group, which is likely to alter the packing in this region	introduction of polar sidechain
Glu-Lys	328	NEG. -	POS. +	Helix	0.325733	Surface residue. Switch in charge of sidechain. Not clear what effect this would have - could be related to PPIs?	change in charge - unclear
Thr-Ala	341	Polar	Hydroph.	β-sheet (pred.)/Coil	0.162866	Thr341 is located in a coil on the protein surface. It forms a hydrogen bond with glu345, which would be lost on mutation to Ala, which may destabilise this region or alter its conformation. Not clear what functional role this region has	loss of hydrogen bond
Leu-Pro	346	Hydroph.	Hydroph.	β-sheet (pred.)/Coil	0.162866	Introduction of Pro is likely to cause some conformational change in the loop region	introduction of proline - conformational change
His-Pro	348	POS. +	Hydroph.	β-sheet (pred.)/Coil	0.162866	Located in a coiled region, His348 is close in Asp349 (but no apparent interaction in model). Introduction of Pro is likely to result in some conformational change and will also remove the charge	introduction of proline - conformational change and loss of charge
Thr-Ile	351	Polar	Hydroph.	β-sheet (pred.)/Coil	0.162866	Thr351 is buried and does not form any hydrogen bonds in model. Not clear what effect mutation will have	unclear
Arg-Cys	362	POS. +	Hydroph.	Helix	1.14007	Arg362 is located in an alpha helix on the protein surface and forms a hydrogen bond with the backbone Asp349, which would be lost on mutation to Cys	loss of hydrogen bond
Arg-His	362	POS. +	POS. +	Helix	0.488599	Mutation to His would retain functional groups to hydrogen bond with Asp349. There would be a change in shape of amino acid	unclear - possible change in shape
Arg-Trp	365	POS. +	Hydroph.	Helix	2.11726	Arg365 is on next turn of alpha helix from Arg362. It forms a hydrogen bond with Asp369 on the next turn of the helix. Change from charged to hydrophobic aromatic side chain.	increase in size, possible loss of hydrogen bond
Arg-Gln	365	POS. +	Polar	Helix	0.814332	Mutation to Gln may retain possibility to form hydrogen bond but it is possible that this is lost due to shorter sidechain	unclear
Arg-Pro	365	POS. +	Hydroph.	Helix	0.488599	Mutation to Pro is likely to break the alpha helix and result in conformational change	Introduction proline - break helix
Arg-Leu	365	POS. +	Hydroph.	Helix	2.60586	Mutation to Leu will remove charge and hydrogen bonding	loss of hydrogen bond. Introuction of hydrophobic
Met-Thr	381	Hydroph.	Polar	β-sheet	0.325733	Met381 packs against the helix containing Arg365. Introduces polar sidechain that could alter interaction in this region. Close to potential active site - if has alpha amylase activity	introduction of polar sidechain
Tyr-Cys	397	Hydroph.	Hydroph.	Helix	0.488599	Forms a hydrogen bond with backbone of Thr383, which would be lost on mutation to Cys. Close to active site - if has alpha amylase activity	loss of hydrogen bond
Gly-Arg	398	Hydroph.	POS. +	Coil	0.488599	Mutation to Arg would introduce charge and increase in size both of which are likely to result in conformational change. Close to active site - if has alpha amylase activity	introduction of charge and increase in size
Asn-Lys	410	Polar	POS. +	Coil	0.162866	ASn410 is a surface residue, not clear what effect mutation to Lys would have - possible PPIs?	unclear
Ser-Cys	420	Polar	Hydroph.	Coil	0.325733	Located just before an alpha helix, forms hydrogen bond with Ser423 in alpha helix which would be lost on mitation to Cys	loss of hydrogen bond
Pro-Arg	441	Hydroph.	POS. +	β-sheet	0.488599	Pro441 located at the beginning of a betasheet. Mutation to Arg likely to result in conformational change and introduction of charge in a largely buried region.	introduction of charge - conformaitonal change
Ile-Thr	445	Hydroph.	Polar	β-sheet (pred.)/Coil	0.325733	Ile445 is close to other mutations Glu482 and Tyr552. Mutation to Thr is likely to alter the interaction between these residues (must clearly be important if all are associated with cystinuria)	conformational change
Arg-Trp	452	POS. +	Hydroph.	Coil	2.443	Arg452 form a hydrogen bond with backbone of Tyr480. Introduction of large hydrophobic side chain will remove hydrogen and is likely to alter conformation of protein in this area. Possible this could alter protein stability. Note 480 is also known cystinuria mutation	loss of hydrogen bond. Introuction of hydrophobic
Arg-Gln	452	POS. +	Polar	Coil	0.162866	Mutation to Gln retains functional group for forming hydrogen bond but it seems likely that the shorter sidechain will result in loss of this hydrogen bond	loss of hydrogen bond
Ser-Leu	455	Polar	Hydroph.	Coil (pred.) / helix	1.79153	Ser455 forms a hydrogen bond with backbone of p.Asn488. Mutation to Leu will remove this hydrogen bond and may reduce stability of the protein	loss of hydrogen bond
Arg-Cys	456	POS. +	Hydroph.	Coil (pred.) / helix	1.79153	Arg465 forms a hydrogen bond with Glu404 which would be lost on mutation to Cys. Also a reduction in size of sidechain likely to alter packing in this region	loss of hydrogen bond
Arg-His	456	POS. +	POS. +	Coil (pred.) / helix	0.651466	Mutation to His would retain functional groups to hydrogen bond with Glu404 but different shape of sidechain is likely to prevent this hydrogen bond forming. There would be a change in shape of amino acid.	loss of hydrogen bond and change in shpae of sidechain
Gly-Arg	458	Hydroph.	POS. +	Coil	0.162866	Gly458 is packed against Phe599 and Tyr461 (also cystinuria mutations). Mutation to Arg would introduce a larger sidechain and a charge, which is likely to result in conformational change	introduction of charge and increase in size
Gly-Glu	458	Hydroph.	NEG. -	Coil	0.162866	Gly458 is packed against Phe599 (also a cystinuria mutation). Mutation to Glu would introduce a larger sidechain and a charge, which is likely to result in conformational change
Tyr-His	461	Hydroph.	POS. +	β-sheet (pred.)/Coil	0.325733	Tyr461 packs with Gly458 and Phe599 (both cystinuria mutations). Main effect of mutation to His is likely to be introduction of charge in a buried hydrophobic region	introduction of charge
Met-Lys	467	Hydroph.	POS. +	β-sheet (pred.)/Helix	2.443	Met467 is located in an alpha helix that packs against a adjacent beta sheet (including Gly645 (also a cystinuria mutation)). Mutation to Lys will introduce a charge and a large sidechain. So this is likely to destabilise the protein and result in conformational change	introduction of charge and increase in size
Met-Thr	467	Hydroph.	Polar	β-sheet (pred.)/Helix	33.7134	Mutation to Thr will introduce a polar and small sidechain, which again has the potential to destbailise the protein or lead to conformational change	introduction of polar sidechain
Thr-Arg	471	Polar	POS. +	Coil (pred.) / helix	0.488599	Thr471 hydrogen bonds with Tyr582 (also a cystinuria mutation) and backbone of Met467 (also a cystinuria mutation). The region is also tightly packed and the Thr471 is buried. Arg would introduce much larger sidechain and charge, which is likely to result in conformational change	introduction of charge and increase in size
Leu-Phe	472	Hydroph.	Hydroph.	Coil	0.162866	Leu 472 is largely buried. Phe is larger and would likely result in some conformational change here	increase in sidechain size
Tyr-Cys	480	Hydroph.	Hydroph.	β-sheet (pred.)/Coil	0	Tyr480 is buried and tightly packed. Mutation to Cys would reduce size and likely introduce a gap in the structure	reduction in sidechain size
Gly-Val	481	Hydroph.	Hydroph.	Coil	0.162866	Gly481 is also buried and tightly packed so mutation to Val likely to result in some conformational change to accommodate the larger sidechain	increase in sidechain size
Glu-Lys	482	NEG. -	POS. +	Coil	0.162866	Glu482 hydrogen bonds with Tyr552 (also a cystinuria mutation) and appears to stabilise across a region. The mutation would remove this hydrogen bonding and is likely to reduce stability of the protein	loss of hydrogen bonds
Ser-Leu	507	Polar	Hydroph.	Coil	0.162866	Ser507 is buried and packed with other sidechains. So introduction of Leu would increase size. Ser507 does not appear to be hydrgoen bonding in the model	increase in sidechain size
Pro-Ala	508	Hydroph.	Hydroph.	Coil	0.162866	Pro508 is located in a coiled region, mutation to Ala could result in some alteration of the conformation in this region	unclear
Gln-Arg	510	Polar	POS. +	β-sheet	0.162866	Gln510 hydrogen bonds with the backbone of Val536 (also a cystinuria mutation). Arg maintains a functional group to hydrogen bond but the sidechain is larger and unlikely to be able to do this	Introduction of charge and increase in size
Gln-Glu	510	Polar	NEG. -	β-sheet	0.162866	The hydrogen bond with Val536 would be lost and charge introduced	loss of hydrogen bond and introduction of charge
Asn-Asp	516	Polar	NEG. -	Coil	0.162866	Asn516 is able to hydrogen bond with Ser515, Ser520 and the backbone of Ala522. Mutation to Asp which can only act as a hydrogen bond acceptor would lose the interaction with Ser520 and Ala522.	loss of hydrogen bond
Tyr-Asn	533	Hydroph.	Polar	Coil	0.325733	Tyr533 forms a hydrogen bond with the backbone of Ser515. While Asn would retain functional groups to hydrogen bond it is a shorter sidechain and unlikely to be able to maintain this interaction	loss of hydrogen bond and reduction in size
Val-Gly	536	Hydroph.	Hydroph.	β-sheet (pred.)/Coil	0.162866	Val536 against multiple other sidecahins include Gln510 (another cystinuria mutation). Mutation to Gly would reduce size, possibly introduce a gap and lead to some conformational change here	reduction in sidechain size
Ser-Trp	547	Polar	Hydroph.	Helix (pred.)/Coil	1.9544	Located at the beginning of an alpha helix, Ser547 is in a position to hydrogen bond with multiple other sidechains and backbone including the sidechain of Gln541 and backbone of Gln544, Leu549 and Lys550. These may stabilise the secondary structure arrangement. Mutation to Trp would likely remove these interactions and importantly would increase the size of the sidechain, which would have to res…	loss of hydrogen bonds and increase in sidechain size
Ser-Leu	547	Polar	Hydroph.	Helix (pred.)/Coil	0.814332	Again loss of hydrogen bonding and introduction of larger sidechain	loss of hydrogen bonds and increase in sidechain size
Tyr-His	552	Hydroph.	POS. +	Helix (pred.)/Coil	0.162866	Tyr552 can hydrogen bond with Glu482 and the backbone of Asn466. His may be able to retain these hydrogen bonds but it seems likely that the relevant atoms would be too far away. Also introduces charge into this region	possible loss of hydrogen bond and introduction of charge
Glu-Gln	562	NEG. -	Polar	Helix (pred.)/Coil	0	GLu562 is located on the protein surface. It is close to Glu562. So it seems likely effect of this mutation is the loss of charge.	loss of charge
Leu-Phe	564	Hydroph.	Hydroph.	Helix	0.325733	Leu564 is located on the protein surface and there is no clear evidence for the possible effect of mutation to Phe	unclear
Arg-Ser	567	POS. +	Polar	Coil (pred.) / helix	0	Arg567 is located on the protein surface and forms a hydrogen bond with gln119. Serine may still be able to hydrogen bond but much shorter sidechain makes this unlikely	loss of hydrogen bond
Gly-Ser	568	Hydroph.	Polar	Coil	0.488599	Gly568 is located in loop between secondary structure elements. This region is tightly packed so introduction of a larger polar sidechain is likely to result in some conformaitonal change/effect on stability	introduction of polar sidechain and increase in size
Tyr-Asp	579	Hydroph.	NEG. -	β-sheet	0.162866	Tyr579 is in a beta sheet and the sidechains packs with an adjacent betasheet. Tyr579 is therefore buried and the introduction of a charged Asp is likely to destabilise this region	introduction of charge
Tyr-His	582	Hydroph.	POS. +	β-sheet	0.162866	Tyr582 is located in a betasheet. It is able to hydrogen bond with Thr471 (also a cystinuria mutation) and the backbone of Leu468. The region is largely hydrophobic and Tyr582 is buried so His would introduce charge and the shorter sidechain is unlikely to be able to form these hydrogen bonds	introduction of charge and loss of hydrogen bonds
Arg-Thr	584	POS. +	Polar	Coil	0.325733	Arg584 hydrogen bonds with the backbone of Thr417 (also a cystinuria mutation). This charge is buried so likely to be important. Smaller Thr sidechain is unlikely to be positioned to form equivalent hydrogen bond and will remove charge	loss of charge and hydrogen bond
Phe-Ser	599	Hydroph.	Polar	Coil	0.488599	Phe599 is located on the protein surface and is well packed with other residues. Mutation to much smaller Ser would introduce space in this region and a polar sidechain. This is likely to result in some rearrangements in this area. Note proximity to Gly458 another cystinuria mutation	reduction in sidechain size. Introduction of polar sidechain
Gly-Glu	600	Hydroph.	NEG. -	Coil	0.488599	Gly600 located on surface adjacenet to Phe599 and Gly458. Mutation to Glu would increase size of sidechain and also a charge. This is likely to alter the arrangement of reisdues in this region.	introduction of charge and increase in size
Pro-Thr	615	Hydroph.	Polar	Coil	0.162866	Pro615 is located on a surface loop. Possible that mutation to Thr results in some conformational change but this is not clear	unclear
Gly-Ala	645	Hydroph.	Hydroph.	Coil (pred.) / β-sheet	0.162866	Gly645 is located at the beginning of a beta strand and is buried. Introduction of larger Ala is likely to result in some rearrangment of the beta sheet.	increase in sidechain size
Phe-Ser	648	Hydroph.	Polar	Helix (pred.)/ β-sheet	0.162866	Phe638 is located in a beta strand and is partially packed with other sidechains. It is not clear what effect Ser would have here	unclear
Glu-Lys	649	NEG. -	POS. +	Helix (pred.)/ β-sheet	0	Glu639 is located in a beta strand and forms a salt bridge with Arg591. This mutation to Lys would swap the charge to positive and would remove the salt bridge, resulting in two adjacent positive charged sidechains, which may destabilise the protein	Switch of charge - loss of salt bridge
Thr-Arg	652	Polar	POS. +	Coil	0.162866	Not modelled
Cys-Trp	666	Hydroph.	Hydroph.	β-sheet	0.162866	Not modelled
Cys-Arg	673	Hydroph.	POS. +	β-sheet	0.162866	Not modelled
Cys-Trp	673	Hydroph.	Hydroph.	β-sheet	0.325733	Not modelled
Leu-Pro	678	Hydroph.	Hydroph.	β-sheet	0.325733	Not modelled
			Original
							Original

## Sheet: Table S9
Table S9. Non synonymous mutation in b(0+)AT associated with cystinuria. Summary of the results for all computational methods used to predict the effects of the SLC7A9 mutations already known to be associated with cystinuria, as well as the total allele count, total allele frequency and total homozygote count in the ExAC data set for each mutation. Predictions are given for: PolyPhen2 (HumDiv and…
SLC7A9	PolyPhen2				MutationAssessor		SIFT		FATHMM		Condel		CADD		mCSM			ExAC Data			ConSurf
Amino acid change	HumDiv	Prediction HumDiv	HumVar	Prediction HumVar	FI score	Func. Impact	Score	Prediction	Score	Prediction	Score	Prediction	Score	Prediction	RSA (%)	Predicted ΔΔG	Outcome	Allele Count	Allele Frequency	Homozygote Count	Score
S15L	0.03	benign	0.01	benign	2.175	medium	0.2	TOLERATED	-2.61	DAMAGING	0.540522	DAMAGING	18.68	DAMAGING	NA	NA	NA	9	7.424e-05	0	5
I36N	0.728	possibly damaging	0.691	possibly damaging	2.605	medium	0	DAMAGING	-2.78	DAMAGING	0.594198	DAMAGING	25.1	DAMAGING	12.8	-1.049	Destabilizing	NA	NA	NA	6
V40M	0.977	probably damaging	0.853	possibly damaging	2.985	medium	0	DAMAGING	-2.7	DAMAGING	0.671431	DAMAGING	32	DAMAGING	0.2	-1.027	Destabilizing	NA	NA	NA	7
I44T	1	probably damaging	0.997	probably damaging	3.745	high	0	DAMAGING	-2.86	DAMAGING	0.734124	DAMAGING	26.2	DAMAGING	0.3	-2.135	Highly Destabilizing	NA	NA	NA	8
S51F	1	probably damaging	0.999	probably damaging	4.065	high	0	DAMAGING	-2.67	DAMAGING	0.768613	DAMAGING	27.3	DAMAGING	15.5	-1.254	Destabilizing	NA	NA	NA	9
P52L	0.997	probably damaging	0.982	probably damaging	3.825	high	0	DAMAGING	-2.67	DAMAGING	0.729602	DAMAGING	27.9	DAMAGING	7.8	-0.592	Destabilizing	NA	NA	NA	8
V62M	0.995	probably damaging	0.93	probably damaging	3.255	medium	0.01	DAMAGING	-2.68	DAMAGING	0.702167	DAMAGING	25.4	DAMAGING	0.5	-1.029	Destabilizing	NA	NA	NA	7
G63R	1	probably damaging	0.999	probably damaging	4.14	high	0	DAMAGING	-3.38	DAMAGING	0.760826	DAMAGING	32.5	DAMAGING	0.4	-1.221	Destabilizing	NA	NA	NA	8
C65R	0.986	probably damaging	0.837	possibly damaging	2.91	medium	0	DAMAGING	-2.53	DAMAGING	0.591791	DAMAGING	25.1	DAMAGING	NA	NA	NA	NA	NA	NA	8
W69L	1	probably damaging	1	probably damaging	4.2	high	0	DAMAGING	-2.82	DAMAGING	0.781143	DAMAGING	28.9	DAMAGING	1.6	-3.036	Highly Destabilizing	NA	NA	NA	9
A70V	0.028	benign	0.045	benign	1.325	low	0.56	TOLERATED	-2.44	DAMAGING	0.501989	TOLERATED	16.43	DAMAGING	45.8	0.21	Stabilizing	2	1.649e-05	0	2
G73R	1	probably damaging	1	probably damaging	4.155	high	0	DAMAGING	-2.71	DAMAGING	0.782038	DAMAGING	28.35	DAMAGING	2.4	-0.917	Destabilizing	1	8.255e-06	0	9
Y99H	0.995	probably damaging	0.96	probably damaging	3.46	medium	0.02	DAMAGING	-2.99	DAMAGING	0.724977	DAMAGING	24.9	DAMAGING	2.3	-2.498	Highly Destabilizing	NA	NA	NA	9
G105R	1	probably damaging	0.998	probably damaging	3.4	medium	0.01	DAMAGING	-2.78	DAMAGING	0.727992	DAMAGING	32.5	DAMAGING	50.9	-0.798	Destabilizing	30	0.0002479	0	9
G105E	1	probably damaging	0.998	probably damaging	4.095	high	0	DAMAGING	-2.77	DAMAGING	0.778434	DAMAGING	31	DAMAGING	50.9	-1.195	Destabilizing	NA	NA	NA	9
A109T	1	probably damaging	0.969	probably damaging	3.63	high	0	DAMAGING	-2.92	DAMAGING	0.726264	DAMAGING	34	DAMAGING	73.2	-0.25	Destabilizing	1	8.26e-06	0	9
W114R	1	probably damaging	0.996	probably damaging	4.145	high	0	DAMAGING	-2.87	DAMAGING	0.774397	DAMAGING	25.85	DAMAGING	3.1	-1.435	Destabilizing	NA	NA	NA	8
I120L	0	benign	0.002	benign	-0.355	neutral	0.59	TOLERATED	-2.56	DAMAGING	0.428111	TOLERATED	0.132	TOLERATED	0.5	-0.724	Destabilizing	NA	NA	NA	4
T123M	0.018	benign	0.029	benign	1.355	low	0.03	DAMAGING	-2.66	DAMAGING	0.508645	TOLERATED	23.6	DAMAGING	0.1	-1.49	Destabilizing	17	0.0001403	0	7
A126T	0.96	probably damaging	0.647	possibly damaging	2.76	medium	0.1	TOLERATED	-2.6	DAMAGING	0.651928	DAMAGING	24	DAMAGING	0	-0.853	Destabilizing	2	1.65e-05	0	8
C137R	0.016	benign	0.016	benign	0.945	low	0.01	DAMAGING	-2.54	DAMAGING	0.495001	TOLERATED	0.565	TOLERATED	9.2	-1.077	Destabilizing	NA	NA	NA	3
F140S	0.999	probably damaging	0.987	probably damaging	3.115	medium	0	DAMAGING	-2.79	DAMAGING	0.720704	DAMAGING	25.6	DAMAGING	NA	NA	NA	5	4.124e-05	0	5
V142A	0	benign	0	benign	-0.255	neutral	0.11	TOLERATED	-2.56	DAMAGING	0.461154	TOLERATED	0.039	TOLERATED	62.8	-0.446	Destabilizing	37508	0.3098	6238	1
V170M	1	probably damaging	0.981	probably damaging	3.185	medium	0.01	DAMAGING	-2.73	DAMAGING	0.689487	DAMAGING	33	DAMAGING	3.8	-0.991	Destabilizing	NA	NA	NA	9
R171W	0.075	benign	0.082	benign	2.585	medium	0.02	DAMAGING	-2.79	DAMAGING	0.610496	DAMAGING	33	DAMAGING	60.7	-0.394	Destabilizing	9	7.418e-05	0	6
G173R	0.916	probably damaging	0.673	possibly damaging	2.935	medium	0	DAMAGING	-2.75	DAMAGING	0.609736	DAMAGING	28.45	DAMAGING	63.5	-0.708	Destabilizing	NA	NA	NA	7
A182T	0.118	benign	0.056	benign	1.64	low	0.39	TOLERATED	-2.46	DAMAGING	0.540318	DAMAGING	18.3	DAMAGING	74.6	-0.926	Destabilizing	333	0.002745	2	4
I187F	0.855	possibly damaging	0.56	possibly damaging	2.52	medium	0	DAMAGING	-2.63	DAMAGING	0.562883	DAMAGING	27.9	DAMAGING	3.4	-0.86	Destabilizing	3	2.473e-05	0	8
V188M	0.966	probably damaging	0.88	possibly damaging	1.67	low	0	DAMAGING	-2.58	DAMAGING	0.540245	DAMAGING	32	DAMAGING	1.1	-0.021	Destabilizing	3	2.473e-05	0	7
G195E	1	probably damaging	1	probably damaging	4.165	high	0	DAMAGING	-3.01	DAMAGING	0.775004	DAMAGING	30.7	DAMAGING	13	-1.888	Destabilizing	NA	NA	NA	9
G195R	1	probably damaging	1	probably damaging	4.165	high	0	DAMAGING	-3.01	DAMAGING	0.744826	DAMAGING	27.5	DAMAGING	13	-1.087	Destabilizing	1	8.248e-06	0	9
A224V	1	probably damaging	0.999	probably damaging	4.135	high	0	DAMAGING	-2.67	DAMAGING	0.77841	DAMAGING	32	DAMAGING	2.4	-0.5	Destabilizing	2	1.648e-05	0	9
N227D	0.943	probably damaging	0.636	possibly damaging	3.005	medium	0.02	DAMAGING	-2.59	DAMAGING	0.611334	DAMAGING	23	DAMAGING	16.1	-2.059	Highly Destabilizing	NA	NA	NA	7
W230R	1	probably damaging	1	probably damaging	3.835	high	0	DAMAGING	-2.89	DAMAGING	0.748171	DAMAGING	27.9	DAMAGING	5.5	-0.907	Destabilizing	NA	NA	NA	8
Y232C	1	probably damaging	1	probably damaging	4.05	high	0	DAMAGING	-2.9	DAMAGING	0.738169	DAMAGING	25.8	DAMAGING	0.7	-1.374	Destabilizing	14	0.0001155	0	8
D233E	0.669	possibly damaging	0.517	possibly damaging	2.445	medium	0.15	TOLERATED	-2.74	DAMAGING	0.625641	DAMAGING	18.715	DAMAGING	1.9	0.508	Stabilizing	NA	NA	NA	7
I241T	0.661	possibly damaging	0.493	possibly damaging	2.71	medium	0	DAMAGING	-2.76	DAMAGING	0.631512	DAMAGING	25	DAMAGING	1.1	-2.642	Highly Destabilizing	1	8.259e-06	0	8
R250K	0.035	benign	0.056	benign	1.265	low	0.71	TOLERATED	-2.54	DAMAGING	0.507707	TOLERATED	12.24	TOLERATED	68.4	-0.568	Destabilizing	1	8.252e-06	0	6
G259R	1	probably damaging	0.99	probably damaging	3.425	medium	0.01	DAMAGING	-2.89	DAMAGING	0.713801	DAMAGING	29.85	DAMAGING	0	-0.899	Destabilizing	1	8.289e-06	0	7
P261L	0.345	benign	0.367	possibly damaging	2.375	medium	0.05	DAMAGING	-2.15	DAMAGING	0.623478	DAMAGING	23.2	DAMAGING	54.8	-0.378	Destabilizing	10	8.287e-05	0	6
L283F	0.975	probably damaging	0.807	possibly damaging	2.67	medium	0.01	DAMAGING	-2.66	DAMAGING	0.576622	DAMAGING	27.8	DAMAGING	0	-1.131	Destabilizing	NA	NA	NA	6
S286F	1	probably damaging	0.992	probably damaging	4.045	high	0	DAMAGING	-2.74	DAMAGING	0.774413	DAMAGING	32	DAMAGING	48.7	-0.818	Destabilizing	1	8.302e-06	0	9
A316V	0.98	probably damaging	0.857	possibly damaging	2.905	medium	0.03	DAMAGING	-2.7	DAMAGING	0.645276	DAMAGING	32	DAMAGING	0.3	-0.362	Destabilizing	NA	NA	NA	7
G319R	1	probably damaging	0.999	probably damaging	3.575	high	0	DAMAGING	-2.7	DAMAGING	0.758707	DAMAGING	34	DAMAGING	3.4	-0.865	Destabilizing	NA	NA	NA	8
C321Y	0.231	benign	0.246	benign	1.975	medium	0.01	DAMAGING	-2.49	DAMAGING	0.540773	DAMAGING	24.1	DAMAGING	13.1	-1.377	Destabilizing	NA	NA	NA	5
A324E	0.945	probably damaging	0.82	possibly damaging	3.395	medium	0.05	DAMAGING	-2.73	DAMAGING	0.682155	DAMAGING	27.4	DAMAGING	0	-2.568	Highly Destabilizing	NA	NA	NA	6
V330M	1	probably damaging	0.973	probably damaging	3.81	high	0.01	DAMAGING	-2.59	DAMAGING	0.684672	DAMAGING	28.9	DAMAGING	3.7	-1.088	Destabilizing	19	0.0001587	0	7
A331V	0.997	probably damaging	0.864	possibly damaging	2.92	medium	0	DAMAGING	-2.6	DAMAGING	0.706618	DAMAGING	29.3	DAMAGING	10.7	0.225	Stabilizing	3	2.501e-05	0	8
R333Q	0.987	probably damaging	0.863	possibly damaging	2.16	medium	0.09	TOLERATED	-2.83	DAMAGING	0.563295	DAMAGING	33	DAMAGING	37.7	-0.889	Destabilizing	1	8.311e-06	0	9
R333W	1	probably damaging	0.999	probably damaging	3.965	high	0	DAMAGING	-2.91	DAMAGING	0.692066	DAMAGING	35	DAMAGING	37.7	-0.405	Destabilizing	11	9.141e-05	0	9
A354T	0.999	probably damaging	0.931	probably damaging	3.72	high	0	DAMAGING	-2.92	DAMAGING	0.754549	DAMAGING	33	DAMAGING	1	-1.195	Destabilizing	NA	NA	NA	8
V375I	0.002	benign	0.019	benign	-1.105	neutral	1	TOLERATED	-2.68	DAMAGING	0.37812	DAMAGING	11.67	TOLERATED	6.3	-0.793	Destabilizing	NA	NA	NA	8
S379R	0.985	probably damaging	0.929	probably damaging	3.795	high	0	DAMAGING	-2.81	DAMAGING	0.671857	DAMAGING	24.6	DAMAGING	0	-0.498	Destabilizing	1	8.238e-06	0	9
A382T	0.013	benign	0.013	benign	0.495	neutral	0.62	TOLERATED	-2.65	DAMAGING	0.521662	TOLERATED	8.883	TOLERATED	0.3	0.176	Stabilizing	6	4.943e-05	0	6
T389M	1	probably damaging	0.982	probably damaging	3.335	medium	0	DAMAGING	-2.56	DAMAGING	0.64781	DAMAGING	26.1	DAMAGING	1	-0.341	Destabilizing	1	8.238e-06	0	7
K401E	0.987	probably damaging	0.993	probably damaging	2.38	medium	0	DAMAGING	-2.74	DAMAGING	0.578943	DAMAGING	25	DAMAGING	88.2	0.075	Stabilizing	1	8.239e-06	0	7
L426P	0.972	probably damaging	0.943	probably damaging	3.36	medium	0	DAMAGING	-2.62	DAMAGING	0.619679	DAMAGING	25.3	DAMAGING	20.2	-0.843	Destabilizing	NA	NA	NA	3
Y457H	0.151	benign	0.059	benign	2.815	medium	0.04	DAMAGING	-2.58	DAMAGING	0.606738	DAMAGING	23	DAMAGING	72.4	-0.443	Destabilizing	17	0.0001401	0	1
P482L	0.07	benign	0.023	benign	3.28	medium	0.04	DAMAGING	-2.48	DAMAGING	0.605476	DAMAGING	24	DAMAGING	NA	NA	NA	4	3.295e-05	0	3

## Sheet: Table S10
Table S10. Non-synonymous mutations in rBAT associated with cystinuria. Summary of the results for all computational methods used to predict the effects of the SLC3A1 mutations already known to be associated with cystinuria, as well as the total allele count, total allele frequency and total homozygote count in the ExAC data set for each mutation. Predictions are given for: PolyPhen2 (HumDiv and …
SLC3A1	PolyPhen2				MutationAssessor		SIFT		FATHMM		Condel		CADD		mCSM			ExAC Data			ConSurf
Amino acid change	HumDiv	Prediction HumDiv	HumVar	Prediction HumVar	FI score	Func. Impact	Score	Prediction	Score	Prediction	Score	Prediction	Score	Prediction	RSA (%)	Predicted ΔΔG	Outcome	Allele Count	Allele Frequency	Homozygote Count	Score
R81C	0.047	benign	0.007	benign	1.465	low	0.26	TOLERATED	-6.07	Deleterious	0.616366	Deleterious	19.68	Deleterious	NA	NA	NA	26	0.0002144	0	1
L89P	0.992	probably damaging	0.867	possibly damaging	3.11	medium	0	DAMAGING	-6.33	Deleterious	0.661682	Deleterious	26.7	Deleterious	NA	NA	NA	NA	NA	NA	1
I105R	0.903	possibly damaging	0.728	possibly damaging	2.98	medium	0.05	DAMAGING	-6.21	Deleterious	0.662076	Deleterious	22.6	Deleterious	NA	NA	NA	NA	NA	NA	1
P122S	0.998	probably damaging	0.94	probably damaging	2.855	medium	0.87	TOLERATED	-5.89	Deleterious	0.630409	Deleterious	23	Deleterious	19.6	-1.363	Destabilizing	NA	NA	NA	6
M123R	0.454	possibly damaging	0.169	benign	2.595	medium	0	DAMAGING	-5.99	Deleterious	0.619051	Deleterious	24.4	Deleterious	9.1	-1.272	Destabilizing	NA	NA	NA	7
Y124C	1	probably damaging	0.999	probably damaging	3.305	medium	0	DAMAGING	-8.63	Deleterious	0.738122	Deleterious	27.4	Deleterious	0	-1.485	Destabilizing	1	8.252e-06	0	9
P128Q	1	probably damaging	0.994	probably damaging	3.15	medium	0	DAMAGING	-6.34	Deleterious	0.67928	Deleterious	29.3	Deleterious	0	-1.363	Destabilizing	NA	NA	NA	9
S130P	1	probably damaging	1	probably damaging	3.21	medium	0	DAMAGING	-6.38	Deleterious	0.683004	Deleterious	28.3	Deleterious	5.4	-0.582	Destabilizing	NA	NA	NA	9
D137G	1	probably damaging	0.997	probably damaging	3.225	medium	0	DAMAGING	-6.19	Deleterious	0.677142	Deleterious	29.4	Deleterious	51.5	-0.377	Destabilizing	NA	NA	NA	9
G140R	1	probably damaging	1	probably damaging	4.675	high	0	DAMAGING	-6.97	Deleterious	0.771183	Deleterious	33.5	Deleterious	0	-1.464	Destabilizing	1	8.276e-06	0	9
L149Q	1	probably damaging	0.994	probably damaging	4.465	high	0	DAMAGING	-7.31	Deleterious	0.765134	Deleterious	31	Deleterious	6.5	-2.179	Highly Destabilizing	NA	NA	NA	8
Y151N	0.996	probably damaging	0.959	probably damaging	3.955	high	0.01	DAMAGING	-6.41	Deleterious	0.729988	Deleterious	28.1	Deleterious	14	-2.883	Highly Destabilizing	1	8.834e-06	0	8
Y151C	1	probably damaging	0.992	probably damaging	4.3	high	0	DAMAGING	-6.39	Deleterious	0.707203	Deleterious	26.7	Deleterious	14	-1.675	Destabilizing	1	8.808e-06	0	8
W161S	1	probably damaging	0.999	probably damaging	3.52	high	0	DAMAGING	-5.72	Deleterious	0.728652	Deleterious	29.8	Deleterious	15.4	-3.024	Highly Destabilizing	NA	NA	NA	9
D179Y	1	probably damaging	0.999	probably damaging	4.57	high	0	DAMAGING	-5.75	Deleterious	0.747884	Deleterious	26.5	Deleterious	31.1	0.36	Stabilizing	3	2.474e-05	0	8
R181Q	0.209	benign	0.031	benign	1.36	low	0.29	TOLERATED	-6.03	Deleterious	0.603557	Deleterious	11.97	Neutral	54.7	-1.188	Destabilizing	2	1.649e-05	0	4
T189M	1	probably damaging	0.994	probably damaging	4.44	high	0	DAMAGING	-6.59	Deleterious	0.743072	Deleterious	32	Deleterious	73.4	0.156	Stabilizing	321	0.002645	0	7
L205S	1	probably damaging	0.993	probably damaging	4.005	high	0	DAMAGING	-6.43	Deleterious	0.709687	Deleterious	25.5	Deleterious	4.9	-2.437	Highly Destabilizing	NA	NA	NA	6
D210V	1	probably damaging	1	probably damaging	4.325	high	0	DAMAGING	-9.22	Deleterious	0.77153	Deleterious	27.3	Deleterious	2	-0.354	Destabilizing	NA	NA	NA	9
T216M	1	probably damaging	0.982	probably damaging	4.085	high	0	DAMAGING	-6.2	Deleterious	0.750068	Deleterious	33	Deleterious	0	-1.772	Destabilizing	8	6.6e-05	0	8
S217R	0.996	probably damaging	0.984	probably damaging	4.6	high	0	DAMAGING	-5.38	Deleterious	0.750122	Deleterious	27.1	Deleterious	0.2	-1.106	Destabilizing	NA	NA	NA	9
R227W	0.997	probably damaging	0.863	possibly damaging	3.605	high	0	DAMAGING	-6.11	Deleterious	0.693007	Deleterious	34	Deleterious	37.3	-0.776	Destabilizing	2	1.649e-05	0	6
C242R	0.999	probably damaging	0.972	probably damaging	1.235	low	0.06	TOLERATED	-5.95	Deleterious	0.600368	Deleterious	26.8	Deleterious	24.5	-1.562	Destabilizing	NA	NA	NA	6
N253K	0.986	probably damaging	0.943	probably damaging	2.91	medium	0	DAMAGING	-6.13	Deleterious	0.668627	Deleterious	26.85	Deleterious	2.2	-0.331	Destabilizing	NA	NA	NA	9
N254T	0.993	probably damaging	0.983	probably damaging	3.185	medium	0	DAMAGING	-5.04	Deleterious	0.676101	Deleterious	25.6	Deleterious	37.8	-1.264	Destabilizing	NA	NA	NA	9
W255C	1	probably damaging	0.996	probably damaging	4.185	high	0	DAMAGING	-6.17	Deleterious	0.701892	Deleterious	27.95	Deleterious	0.4	-1.594	Destabilizing	NA	NA	NA	9
L256F	0.724	possibly damaging	0.589	possibly damaging	1.305	low	0.06	TOLERATED	-4.89	Deleterious	0.661615	Deleterious	23.25	Deleterious	25.4	-1.215	Destabilizing	NA	NA	NA	5
F266S	0.85	possibly damaging	0.58	possibly damaging	1.265	low	0.01	DAMAGING	-5.99	Deleterious	0.636618	Deleterious	27.4	Deleterious	60	-0.86	Destabilizing	356	0.002932	0	4
E268K	0.808	possibly damaging	0.224	benign	1.9	low	0.06	TOLERATED	-6.09	Deleterious	0.62796	Deleterious	25.7	Deleterious	88.3	0.044	Stabilizing	2	1.647e-05	0	4
R270L	1	probably damaging	0.993	probably damaging	2.26	medium	0.01	DAMAGING	-6.01	Deleterious	0.631778	Deleterious	34	Deleterious	33.3	-0.362	Destabilizing	1	8.237e-06	0	8
N286T	1	probably damaging	0.981	probably damaging	4.27	high	0	DAMAGING	-6.57	Deleterious	0.756218	Deleterious	26.7	Deleterious	14.9	-0.917	Destabilizing	1	8.239e-06	0	9
L300S	0.909	possibly damaging	0.772	possibly damaging	2.51	medium	0	DAMAGING	-6.35	Deleterious	0.661988	Deleterious	24.3	Deleterious	0.5	-2.46	Highly Destabilizing	NA	NA	NA	6
E328K	1	probably damaging	0.996	probably damaging	2.39	medium	0.03	DAMAGING	-6.07	Deleterious	0.640017	Deleterious	34	Deleterious	99.4	0.321	Stabilizing	NA	NA	NA	9
T341A	0.036	benign	0.043	benign	1.11	low	0.75	TOLERATED	-6.02	Deleterious	0.575197	Deleterious	1.525	Neutral	41.4	-0.338	Destabilizing	NA	NA	NA	6
L346P	1	probably damaging	0.999	probably damaging	1.56	low	0	DAMAGING	-6.03	Deleterious	0.629895	Deleterious	27.1	Deleterious	32.3	-0.888	Destabilizing	NA	NA	NA	7
H348P	0.965	probably damaging	0.774	possibly damaging	2.06	medium	0.23	TOLERATED	-6.03	Deleterious	0.629895	Deleterious	23.9	Deleterious	50.3	0.654	Stabilizing	1	8.24e-06	0	8
T351I	1	probably damaging	1	probably damaging	2.145	medium	0.07	TOLERATED	-6.02	Deleterious	0.646882	Deleterious	32	Deleterious	8.4	-0.012	Destabilizing	NA	NA	NA	9
R362C	1	probably damaging	0.991	probably damaging	3.19	medium	0.13	TOLERATED	-4.93	Deleterious	0.696529	Deleterious	34	Deleterious	47	-1.332	Destabilizing	5	4.121e-05	0	5
R362H	1	probably damaging	0.986	probably damaging	1.805	low	0.47	TOLERATED	-4.82	Deleterious	0.585159	Deleterious	29.3	Deleterious	47	-1.648	Destabilizing	3	2.473e-05	0	5
R365W	1	probably damaging	1	probably damaging	3.785	high	0	DAMAGING	-6.21	Deleterious	0.668149	Deleterious	34	Deleterious	24.5	-0.579	Destabilizing	3	2.472e-05	0	9
R365Q	1	probably damaging	0.995	probably damaging	2.81	medium	0	DAMAGING	-6.23	Deleterious	0.748797	Deleterious	32	Deleterious	24.5	-1.012	Destabilizing	7	5.769e-05	0	9
R365P	1	probably damaging	0.999	probably damaging	3.435	medium	0	DAMAGING	-6.24	Deleterious	0.74891	Deleterious	31	Deleterious	24.5	-0.717	Destabilizing	1	8.242e-06	0	9
R365L	0.995	probably damaging	0.941	probably damaging	3.53	high	0	DAMAGING	-6.12	Deleterious	0.688632	Deleterious	32	Deleterious	24.5	-0.41	Destabilizing	2	1.648e-05	0	9
M381T	0.962	probably damaging	0.903	probably damaging	0.85	low	0.05	DAMAGING	-5.88	Deleterious	0.575711	Deleterious	24.8	Deleterious	11.1	-0.869	Destabilizing	NA	NA	NA	7
Y397C	1	probably damaging	1	probably damaging	2.72	medium	0	DAMAGING	-6.02	Deleterious	0.651597	Deleterious	24.6	Deleterious	23.4	-0.806	Destabilizing	4	3.295e-05	0	9
G398R	1	probably damaging	0.998	probably damaging	1.845	low	0.02	DAMAGING	-6.09	Deleterious	0.619914	Deleterious	25.1	Deleterious	3.3	-0.973	Destabilizing	NA	NA	NA	6
N410K	1	probably damaging	0.999	probably damaging	3.365	medium	0	DAMAGING	-5.95	Deleterious	0.702129	Deleterious	23.9	Deleterious	117.1	0.071	Stabilizing	NA	NA	NA	9
S420C	0.998	probably damaging	0.956	probably damaging	2.73	medium	0.01	DAMAGING	-4.99	Deleterious	0.62842	Deleterious	27.7	Deleterious	78	-0.466	Destabilizing	NA	NA	NA	5
P441R	0.999	probably damaging	0.991	probably damaging	3.185	medium	0	DAMAGING	-6.05	Deleterious	0.688101	Deleterious	30	Deleterious	7.3	-1.047	Destabilizing	NA	NA	NA	7
I445T	0.006	benign	0.015	benign	0.955	low	0.19	TOLERATED	-5.06	Deleterious	0.57245	Deleterious	11.53	Neutral	11.5	-1.043	Destabilizing	6	4.946e-05	0	5
R452W	1	probably damaging	1	probably damaging	4.31	high	0	DAMAGING	-5.88	Deleterious	0.752991	Deleterious	34	Deleterious	7.5	-1.565	Destabilizing	7	5.769e-05	0	9
R452Q	1	probably damaging	1	probably damaging	4.655	high	0	DAMAGING	-5.92	Deleterious	0.753037	Deleterious	34	Deleterious	7.5	-1.741	Destabilizing	1	8.241e-06	0	9
S455L	0.999	probably damaging	0.898	possibly damaging	3.925	high	0	DAMAGING	-6.14	Deleterious	0.714642	Deleterious	34	Deleterious	36.1	-0.343	Destabilizing	NA	NA	NA	7
R456C	1	probably damaging	0.997	probably damaging	3.555	high	0	DAMAGING	-6.16	Deleterious	0.71372	Deleterious	34	Deleterious	28.1	-1.526	Destabilizing	5	4.121e-05	0	9
R456H	1	probably damaging	0.997	probably damaging	2.965	medium	0	DAMAGING	-6.14	Deleterious	0.684317	Deleterious	33	Deleterious	28.1	-2.223	Highly Destabilizing	1	8.241e-06	0	9
G458R	1	probably damaging	0.999	probably damaging	3.015	medium	0	DAMAGING	-5.23	Deleterious	0.627834	Deleterious	26.85	Deleterious	60.2	-1.065	Destabilizing	NA	NA	NA	8
G458E	1	probably damaging	0.998	probably damaging	2.655	medium	0	DAMAGING	-5.26	Deleterious	0.674562	Deleterious	26.3	Deleterious	60.2	-1.739	Destabilizing	NA	NA	NA	8
Y461H	1	probably damaging	0.995	probably damaging	1.735	low	0.34	TOLERATED	-4.82	Deleterious	0.583502	Deleterious	24.5	Deleterious	0	-2.098	Highly Destabilizing	76	0.0006264	0	7
M467K	0.942	possibly damaging	0.873	possibly damaging	2.735	medium	0	DAMAGING	-6.04	Deleterious	0.675543	Deleterious	30	Deleterious	2.6	-1.781	Destabilizing	8	6.596e-05	0	8
M467T	0.387	benign	0.289	benign	0.76	neutral	0.12	TOLERATED	-5.91	Deleterious	0.594624	Deleterious	25.7	Deleterious	2.6	-2.266	Highly Destabilizing	329	0.002713	1	8
T471R	1	probably damaging	0.998	probably damaging	4.02	high	0	DAMAGING	-6.3	Deleterious	0.714658	Deleterious	31	Deleterious	0.4	0.033	Stabilizing	1	8.247e-06	0	7
L472F	1	probably damaging	1	probably damaging	2.915	medium	0	DAMAGING	-6.25	Deleterious	0.677182	Deleterious	33	Deleterious	0.3	-1.087	Destabilizing	2	1.65e-05	0	9
Y480C	1	probably damaging	1	probably damaging	4.175	high	0	DAMAGING	-6.35	Deleterious	0.721441	Deleterious	28.9	Deleterious	5.8	-0.911	Destabilizing	NA	NA	NA	8
G481V	1	probably damaging	1	probably damaging	4.67	high	0	DAMAGING	-6.64	Deleterious	0.761742	Deleterious	29.7	Deleterious	0	0.215	Stabilizing	NA	NA	NA	9
E482K	1	probably damaging	0.997	probably damaging	4.285	high	0.01	DAMAGING	-6.18	Deleterious	0.741531	Deleterious	34	Deleterious	11.5	-1.352	Destabilizing	NA	NA	NA	8
S507L	0.991	probably damaging	0.816	possibly damaging	2.395	medium	0	DAMAGING	-6.06	Deleterious	0.622344	Deleterious	34	Deleterious	3.3	0.088	Stabilizing	NA	NA	NA	8
P508A	1	probably damaging	1	probably damaging	3.66	high	0	DAMAGING	-4.04	Deleterious	0.705467	Deleterious	27.5	Deleterious	1.6	-1.907	Destabilizing	NA	NA	NA	9
Q510R	1	probably damaging	0.991	probably damaging	3.315	medium	0.03	DAMAGING	-3.42	Deleterious	0.673446	Deleterious	27.3	Deleterious	1.4	-1.659	Destabilizing	1	8.249e-06	0	9
Q510E	0.999	probably damaging	0.979	probably damaging	4.12	high	0	DAMAGING	-3.41	Deleterious	0.673865	Deleterious	27.7	Deleterious	1.4	-1.894	Destabilizing	NA	NA	NA	9
N516D	0.998	probably damaging	0.931	probably damaging	2.835	medium	0.02	DAMAGING	-3.84	Deleterious	0.632161	Deleterious	26.7	Deleterious	32.4	-0.373	Destabilizing	NA	NA	NA	7
Y533N	1	probably damaging	0.989	probably damaging	4.06	high	0	DAMAGING	-3.78	Deleterious	0.698281	Deleterious	28.9	Deleterious	24.4	-2.02	Highly Destabilizing	NA	NA	NA	7
V536G	0.978	probably damaging	0.794	possibly damaging	3.47	medium	0.11	TOLERATED	-4	Deleterious	0.657733	Deleterious	27.1	Deleterious	32.2	-2.112	Highly Destabilizing	NA	NA	NA	3
S547W	1	probably damaging	1	probably damaging	4.185	high	0	DAMAGING	-4.47	Deleterious	0.706471	Deleterious	33	Deleterious	7.5	-0.94	Destabilizing	3	2.49e-05	0	9
S547L	1	probably damaging	1	probably damaging	3.835	high	0	DAMAGING	-4.43	Deleterious	0.70636	Deleterious	34	Deleterious	7.5	-0.173	Destabilizing	6	4.98e-05	0	9
Y552H	1	probably damaging	0.994	probably damaging	3.345	medium	0.04	DAMAGING	-4.3	Deleterious	0.625306	Deleterious	27.8	Deleterious	2.6	-2.315	Highly Destabilizing	1	8.26e-06	0	7
E562Q	0.696	possibly damaging	0.12	benign	2.235	medium	0.23	TOLERATED	-4.32	Deleterious	0.587835	Deleterious	23.1	Deleterious	22.6	-0.475	Destabilizing	3	2.474e-05	0	4
L564F	0.813	possibly damaging	0.282	benign	2.155	medium	0.71	TOLERATED	-3.94	Deleterious	0.59805	Deleterious	14.54	Neutral	6.1	-1.479	Destabilizing	NA	NA	NA	4
R567S	0.839	possibly damaging	0.448	possibly damaging	2.43	medium	0.44	TOLERATED	-4.18	Deleterious	0.579035	Deleterious	23.9	Deleterious	42.6	-0.922	Destabilizing	NA	NA	NA	2
G568S	1	probably damaging	0.993	probably damaging	3.63	high	0.01	DAMAGING	-5.65	Deleterious	0.712444	Deleterious	33	Deleterious	0	-1.248	Destabilizing	4	3.298e-05	0	8
Y579D	0.073	benign	0.035	benign	0.695	neutral	0	DAMAGING	-4.18	Deleterious	0.50149	Neutral	12.62	Neutral	0.1	-3.464	Highly Destabilizing	NA	NA	NA	5
Y582H	1	probably damaging	0.99	probably damaging	4.015	high	0	DAMAGING	-4.36	Deleterious	0.652206	Deleterious	29.1	Deleterious	0.8	-2.504	Highly Destabilizing	1	8.24e-06	0	4
R584T	1	probably damaging	0.992	probably damaging	4.165	high	0	DAMAGING	-4.36	Deleterious	0.697526	Deleterious	32	Deleterious	0	-1.725	Destabilizing	2	1.648e-05	0	9
F599S	1	probably damaging	0.983	probably damaging	3.915	high	0.08	TOLERATED	-4.1	Deleterious	0.671702	Deleterious	33	Deleterious	11	-3.353	Highly Destabilizing	5	4.12e-05	0	5
G600E	1	probably damaging	0.998	probably damaging	3.77	high	0	DAMAGING	-4.19	Deleterious	0.67016	Deleterious	31	Deleterious	52.8	-2.319	Highly Destabilizing	9	7.417e-05	0	5
P615T	1	probably damaging	0.998	probably damaging	2.69	medium	0.06	TOLERATED	-5.5	Deleterious	0.644496	Deleterious	25.6	Deleterious	87.3	-0.737	Destabilizing	2	1.648e-05	0	2
G645A	0.993	probably damaging	0.695	possibly damaging	1.78	low	0.24	TOLERATED	-5.52	Deleterious	0.604433	Deleterious	25.1	Deleterious	0	-1.122	Destabilizing	NA	NA	NA	6
F648S	0.118	benign	0.034	benign	1.665	low	0	DAMAGING	-5.41	Deleterious	0.561326	Deleterious	25.2	Deleterious	8.5	-3.498	Highly Destabilizing	NA	NA	NA	5
E649K	0.911	possibly damaging	0.406	possibly damaging	1.82	low	0.21	TOLERATED	-5.42	Deleterious	0.60291	Deleterious	25.4	Deleterious	9.7	-0.817	Destabilizing	NA	NA	NA	4
T652R	0.061	benign	0.039	benign	1.655	low	0.14	TOLERATED	-5.47	Deleterious	0.619334	Deleterious	22.5	Deleterious	NA	NA	NA	NA	NA	NA	1
C666W	1	probably damaging	0.998	probably damaging	3.07	medium	0	*DAMAGING	-5.68	Deleterious	0.643522	Deleterious	27.9	Deleterious	NA	NA	NA	NA	NA	NA	3
C673R	1	probably damaging	0.999	probably damaging	3.07	medium	0	*DAMAGING	-5.65	Deleterious	0.642887	Deleterious	29.7	Deleterious	NA	NA	NA	3	2.481e-05	0	4
C673W	1	probably damaging	0.999	probably damaging	3.07	medium	0	*DAMAGING	-5.68	Deleterious	0.643522	Deleterious	29.2	Deleterious	NA	NA	NA	NA	NA	NA	4
L678P	0.979	probably damaging	0.751	possibly damaging	2.565	medium	0.01	*DAMAGING	-5.69	Deleterious	0.611248	Deleterious	24.7	Deleterious	NA	NA	NA	NA	NA	NA	3
